# Supplementary material for: MASPECTRAS: a platform for management and analysis of proteomics LC-MS/MS data
Source: BMC Bioinformatics. 2007 Jun 13;8:197. doi: 10.1186/1471-2105-8-197 (PMC1906842; doi:10.1186/1471-2105-8-197)
Supplement: Additional file 1 — Comparison of MASPECTRAS to other proteomics tools. In this table the features of MASPECTRAS and other proteomics tools are listed next to one another. [file 1471-2105-8-197-S1.xls]

## Sheet: Sheet1
		TPP [1]	GPM [2]	VEMS [3,4]	CPAS [5]	CHOMPER [6]	ProDB [7]	PROTEIOS [8]	GAPP [9]	PeptideAtlas [10]	EPIR [11]	STEM [12]	TOPP [13]	MASPECTRAS
Compliance
	MIAPE MSI compliant	─	*	─	─	─	─	ü	─	─	─	─	─	ü
	MIAPE MS compliant	─	─	─	─	─	─	─	─	─	─	─	─	ü
	MIAPE GE compliant	─	─	─	─	─	─	ü	─	─	─	─	─	ü
	MIAPE GI compliant	─	─	─	─	─	─	ü	─	─	─	─	─	ü
	MIAPE LC compliant	─	─	─	─	─	─	ü	─	─	─	─	─	ü
	PRIDE export	─	─	─	─	─	─	─	plan.	─	─	─	─	ü
Data import
	mzXML	ü	ü	conv.	ü	─	─	ü	─	ü	─	─	ü	ü
	mzData	─	─	conv.	─	─	─	ü	ü	─	─	─	ü	ü
	SEQUEST	pepX	─	─	pepX	ü	ü	─	─	ü	─	─	ü	ü
	Mascot	pepX	─	ü	pepX	─	ü	ü	ü	─	ü	ü	ü	ü
	SpectrumMill	─	─	─	─	─	─	─	─	─	─	─	─	ü
	X!Tandem	─	ü	ü	ü	─	─	ü	ü	─	─	─	─	ü
	OMSSA	─	─	─	─	─	─	─	─	─	─	─	─	ü
Data validation and
visualization
	Search engine included	─	ü	ü	ü	─	?	─	ü	─	─	─	─	─
	Additional validation algorithms	ü	ü	ü	─	ü	─	ü	ü	ü	ü	ü	ü	ü
	Protein grouping - clustering	─	ü	ü	─	─	─	─	─	─	ü	─	─	ü
	Merging of results from different search engines	─	─	?	ü	─	ü	ü	ü	─	─	─	─	ü
	Customizable filtering	?	ü	─	part.	─	ü	?	SQL	─	ü	ü	?	ü
	Spectrum viewer	ü	ü	?	ü	ü	?	?	─	─	─	ü	?	ü
Quantification:
	Relative peptide quantification	ü	─	ü	─	─	─	─	plan.	─	ü	ü	ü	ü
	Adjustable m/z width for quantification	─	─	─	─	─	─	─	─	─	─	─	─	ü
	Visualization of chromatograms	ü	─	ü	─	─	─	─	─	─	?	─	ü	ü
	Visualization of surrounding chromatograms	─	─	?	─	─	─	─	─	─	─	─	ü	ü
Scalability:
	Parallel computing	─	─	─	─	─	─	─	?	─	─	─	─	ü
ü fulfills criteria; ─ does not fulfill criteria; ? not enough information to answer this question; part. partially fulfills criteria
plan. planned; pepX fulfills via pepXML; conv. after conversion; * fulfills parts of MIAPE called XIAPE
MSI Mass Spectrometry Informatics; MS Mass Spectrometry; GE Gel Electrophoresis; GI Gel Informatics;
LC Liquid Chromatography; SQL filtering over SQL only
[1]	Keller A, Eng J, Zhang N, Li XJ, Aebersold R: A uniform proteomics MS/MS analysis platform
	utilizing open XML file formats. Mol Sys Biology 2005,E1-E8.
[2]	Craig R, Cortens JP, Beavis RC: Open source system for analyzing, validating, and storing
	protein identification data. J Proteome Res 2004, 3:1234-1242.
[3]	Matthiesen R, Trelle MB, Hojrup P, Bunkenborg J, Jensen ON: VEMS 3.0: algorithms and
	computational tools for tandem mass spectrometry based identification of post-translational
	modifications in proteins. J Proteome Res 2005, 4:2338-2347.
[4]	Matthiesen R, Bunkenborg J, Stensballe A, Jensen ON, Welinder KG, Bauw G:
	Database-independent, database-dependent, and extended interpretation of peptide mass
	spectra in VEMS V20. Proteomics 2004, 4:2583-2593.
[5]	Rauch A, Bellew M, Eng J, Fitzgibbon M, Holzman T, Hussey P, Igra M, Maclean B, Lin CW,
	Detter A et al.: Computational Proteomics Analysis System (CPAS): an extensible,
	open-source analytic system for evaluating and publishing proteomic data and high
	throughput biological experiments. J Proteome Res 2006, 5:112-121.
[6]	Eddes JS, Kapp EA, Frecklington DF, Connolly LM, Layton MJ, Moritz RL, Simpson RJ:
	CHOMPER: a bioinformatic tool for rapid validation of tandem mass spectrometry search
	results associated with high-throughput proteomic strategies. Proteomics 2002, 2:1097-1103.
[7]	Wilke A, Ruckert C, Bartels D, Dondrup M, Goesmann A, Huser AT, Kespohl S, Linke B, Mahne M
	McHardy A et al.: Bioinformatics support for high-throughput proteomics.
	J Biotechnol 2003, 106:147-156.
[8]	Garden P, Alm R, Hakkinen J: PROTEIOS: an open source proteomics initiative.
	Bioinformatics 2005, 21:2085-2087.
[9]	Shadforth I, Xu W, Crowther D, Bessant C: GAPP: a fully automated software for the confident
	identification of human peptides from tandem mass spectra. J Proteome Res 2006, 5:2849-2852.
[10]	Desiere F, Deutsch EW, King NL, Nesvizhskii AI, Mallick P, Eng J, Chen S, Eddes J, Loevenich SN,
	Aebersold R: The PeptideAtlas project. Nucleic Acids Res 2006, 34:D655-D658.
[11]	Kristensen DB, Brond JC, Nielsen PA, Andersen JR, Sorensen OT, Jorgensen V, Budin K,
	Matthiesen J, Veno P, Jespersen HM et al.: Experimental Peptide Identification Repository
	(EPIR): an integrated peptide-centric platform for validation and mining of tandem mass
	spectrometry data. Mol Cell Proteomics 2004, 3:1023-1038.
[12]	Shinkawa T, Taoka M, Yamauchi Y, Ichimura T, Kaji H, Takahashi N, Isobe T: STEM: a software
	tool for large-scale proteomic data analyses. J Proteome Res 2005, 4:1826-1831.
[13]	Kohlbacher O, Reinert K, Gropl C, Lange E, Pfeifer N, Schulz-Trieglaff O, Sturm M: TOPP--the
	OpenMS proteomics pipeline. Bioinformatics 2007, 23:e191-e197.
