# Supplementary material for: MASPECTRAS: a platform for management and analysis of proteomics LC-MS/MS data
Source: BMC Bioinformatics. 2007 Jun 13;8:197. doi: 10.1186/1471-2105-8-197 (PMC1906842; doi:10.1186/1471-2105-8-197)
Supplement: Additional file 3 — Evaluation of the heart cytosol data of the study by Kislinger. The data shows the found proteins by the study from Kislinger and the ones by MASPECTRAS. For both of them only proteins with at least 2 first hit high-scoring spectra are accepted. To identify a high-scoring spectrum in the study of Kislinger a likelihood p value < 0.05 of the STATQUEST score has been used, while in MASPECTRAS a PeptideProphet score > 0.95 has been applied. [file 1471-2105-8-197-S3.txt]

Found in both: 570
SYD_MOUSE	MOUSE
CLH1_HUMAN	HUMAN
K6PL_MOUSE	MOUSE
ECH1_MOUSE	MOUSE
TSN_MOUSE	MOUSE
DEST_MOUSE	MOUSE
A1AT1_MOUSE	MOUSE
KAT1_MOUSE	(Q8BY27) Kynurenine aminotransferase/glutamine transaminase K homolog
O88701_MOUSE	(O88701) Nucleosome assembly protein 1-like protein 4
CO4_MOUSE	MOUSE
HBB2_MOUSE	MOUSE
HNRPK_HUMAN	HUMAN
Q8BGK2_MOUSE	(Q8BGK2) ADP-ribosylhydrolase (Hypothetical protein)
TXNL2_MOUSE	(Q9CQM9) Thioredoxin-like 2
Q9CZI7_MOUSE	(Q9CZI7) 11 days embryo cDNA, RIKEN full-length enriched library, clone:2700084K13, full insert sequence
CYTB_MOUSE	MOUSE
Q9CZ19_MOUSE	(Q9CZ19) Myosin light chain, alkali, cardiac atria
TCTP_MOUSE	MOUSE
SPTB1_MOUSE	MOUSE
RT36_MOUSE	(Q9CQX8) 1110018B13Rik protein (RIKEN cDNA 1110018B13 gene)
FETUA_MOUSE	MOUSE
EPMIP_MOUSE	(Q8VEH5) Similar to KIAA0766 gene product (Hypothetical protein)
TCPZ_MOUSE	MOUSE
Q8K4Z3_MOUSE	(Q8K4Z3) ApoA-I binding protein
O35678	(O35678) MONOGLYCERIDE lipase (EC 3.1.1.23)
Q9Z105_MOUSE	(Q9Z105) Protein phosphatase-1 regulatory subunit 7 (Protein phosphatase 1, regulatory (Inhibitor) subunit 7)
SH3K1_MOUSE	MOUSE
CAH1_MOUSE	MOUSE
MVP_MOUSE	MOUSE
T10_MOUSE	MOUSE
KNG_MOUSE	MOUSE
Q91X28_MOUSE	(Q91X28) Similar to carbonyl reductase 1
Q922C8_MOUSE	(Q922C8) Similar to protein disulfide isomerase (Prolyl 4-hydroxylase, beta polypeptide)
CSK21_MOUSE	MOUSE
ACDSB_MOUSE	MOUSE
PFD5_MOUSE	MOUSE
Q8CBQ2_MOUSE	(Q8CBQ2) Calponin 1
O35884_MOUSE	(O35884) N-RAP
Q9CR98_MOUSE	(Q9CR98) 2010309E21Rik protein (RIKEN cDNA 2010309E21 gene)
Q8K1M6_MOUSE	(Q8K1M6) Dynamin-related protein 1
RHOA_MOUSE	MOUSE
COPB_MOUSE	MOUSE
DTD1_MOUSE	MOUSE
Q8C2E1_MOUSE	(Q8C2E1) Protein phosphatase 2
THIL_MOUSE	(Q8QZT1) Similar to acetyl-Co A acetyltransferase 1, mitochondrial
Q8BP32	(Q8BP32) Vinculin
PACN2_MOUSE	MOUSE
Q9D157	(Q9D157) 0610025K21Rik protein
GLO2_MOUSE	MOUSE
RAB1A_HUMAN	HUMAN
Q8VCM7_MOUSE	(Q8VCM7) Similar to fibrinogen, gamma polypeptide
Q8CGA0_MOUSE	(Q8CGA0) Similar to protein phosphatase 1F (PP2C domain containing)
CH60_MOUSE	MOUSE
SYK_MOUSE	MOUSE
GRP75_MOUSE	MOUSE
VPS35_MOUSE	MOUSE
TOM1_MOUSE	MOUSE
PGMU_MOUSE	MOUSE
MLEV_MOUSE	MOUSE
Q8VC30_MOUSE	(Q8VC30) Similar to DKFZP586B1621 protein
COMT_MOUSE	MOUSE
IDH3G_MOUSE	MOUSE
CSN1_MOUSE	(Q99LD4) Similar to G protein pathway suppressor 1
GSTP2_MOUSE	MOUSE
GRB2_MOUSE	MOUSE
SCOT2_HUMAN	(Q9H1I4) FKSG25
SUOX_MOUSE	(Q8R086) Similar to sulfite oxidase
MP2K2_MOUSE	MOUSE
AL1A1_MOUSE	MOUSE
IF42_MOUSE	MOUSE
Q9JKS3_MOUSE	(Q9JKS3) Oracle 2 protein (Fragment)
Q8CBM0_MOUSE	(Q8CBM0) Zyxin
ACADL_MOUSE	MOUSE
APOA2_MOUSE	MOUSE
A2AP_MOUSE	MOUSE
Q99KL8_MOUSE	(Q99KL8) Diaphorase 4 (NADH/NADPH)
GRB14_MOUSE	MOUSE
NSF1C_MOUSE	(Q9CZ44) 10, 11 days embryo cDNA, RIKEN full-length enriched library, clone:2810407C17, full insert sequence
SHLB1_MOUSE	(Q8VI52) Endophilin B1b
Q8C662_MOUSE	(Q8C662) Alcohol dehydrogenase 5
Q9DC41_MOUSE	(Q9DC41) Heat shock 70kD protein 5 (Glucose-regulated protein, 78kD)
HBB1_MOUSE	MOUSE
PUR9_MOUSE	MOUSE
DYNA_MOUSE	MOUSE
K1C9_HUMAN	HUMAN
HINT1_MOUSE	MOUSE
MY016_MOUSE	(Q8BGS2) Unknown EST
O08804_MOUSE	(O08804) Serine proteinase inhibitor NK13 (Serine protease inhibitor 12)
SRC8_MOUSE	MOUSE
Q9WVH2_MOUSE	(Q9WVH2) Cypher1
Q91VA7_MOUSE	(Q91VA7) Tumor-related protein (Unknown) (Protein for MGC:6572)
SODM_MOUSE	MOUSE
HS90A_MOUSE	MOUSE
Q8BS43_MOUSE	(Q8BS43) Sarcoplasmic reticulum 53K glycoprotein precursor homolog
BTF3_MOUSE	MOUSE
SYR_MOUSE	MOUSE
ACADL_HUMAN	HUMAN
Q99LN9_MOUSE	(Q99LN9) Similar to CG2245 gene product
GDIB_MOUSE	MOUSE
COPZ2_MOUSE	MOUSE
IPYR_MOUSE	(Q9D819) 2010317E03Rik protein (RIKEN cDNA 2010317E03 gene)
Q8BWH3_MOUSE	(Q8BWH3) Weakly similar to KIAA0977 protein (Fragment)
Q8BWM5_MOUSE	(Q8BWM5) Similar to glycerol-3-phosphate dehydrogenase
Q99JZ4_MOUSE	(Q99JZ4) SAR1 protein
AN32A_MOUSE	(O35381) Cerebellar leucine rich acidic nuclear protein
ACADS_MOUSE	MOUSE
PNPH_MOUSE	MOUSE
TLN1_MOUSE	MOUSE
PSD1_HUMAN	HUMAN
TPP2_MOUSE	MOUSE
STAT3_MOUSE	MOUSE
DCPS_MOUSE	(Q9DAR7) 1700001E16Rik protein (RIKEN cDNA 1700001E16 gene) (Histidine triad protein member 5)
TAXB_MOUSE	(Q8VBT1) Muscle-derived protein MDP77 variant 2 (Muscle-derived protein MDP77 variant 1)
SEPT7_MOUSE	MOUSE
HSPB7_MOUSE	MOUSE
PRS6B_MOUSE	MOUSE
VTDB_MOUSE	MOUSE
Q8C2N7_MOUSE	(Q8C2N7) Cysteine rich intestinal protein
GSTP1_MOUSE	MOUSE
Q8C217_MOUSE	(Q8C217) Transglutaminase 2
POSTN_MOUSE	(Q62009) Osteoblast specific factor 2 precursor (OSF-2)
Q9D967_MOUSE	(Q9D967) 1810034K20Rik protein (Magnesium-dependent phosphatase-1)
Q9CWU7_MOUSE	(Q9CWU7) Steroid receptor RNA activator 1
SLIM1_MOUSE	MOUSE
SAHH_MOUSE	MOUSE
ALBU_MOUSE	MOUSE
6PGL_MOUSE	(Q9CQ60) 1110030K05Rik protein (RIKEN cDNA 1110030K05 gene)
Q9CXN1_MOUSE	(Q9CXN1) 3110052N05Rik protein
FLNA_HUMAN	HUMAN
ACADS_HUMAN	HUMAN
1433G_HUMAN	HUMAN
Q8R3T1_MOUSE	(Q8R3T1) RIKEN cDNA 1110008E19 gene
COMD5_MOUSE	(Q8R395) RIKEN cDNA 2310065H03 gene
Q9R0Y4_MOUSE	(Q9R0Y4) Membrane-associated adenylate kinase
CAH3_MOUSE	MOUSE
MTE1_MOUSE	MOUSE
CAP2_MOUSE	(Q9D6L0) 2810452G09Rik protein (Adenylyl cyclase-associated protein) (CAP)
TCPD_MOUSE	MOUSE
Q91Y37_MOUSE	(Q91Y37) Cytosolic aminopeptidase P
O54988_MOUSE	(O54988) Serine/threonine protein kinase
IF5A_HUMAN	HUMAN
ACBP_MOUSE	MOUSE
Q9CZK9_MOUSE	(Q9CZK9) Peptidylprolyl isomerase A (EC 5.2.1.8) (Peptidyl-prolyl cis-trans isomerase) (PPIase) (Rotamase)
OPLA_MOUSE	MOUSE
Q8CB71_MOUSE	(Q8CB71) Hypothetical protein
MSRA_MOUSE	(Q9DCY2) 2310045J23Rik protein
Q8C6E3_MOUSE	(Q8C6E3) Catalase 1
IMD2_MOUSE	MOUSE
Q9D2F6_MOUSE	(Q9D2F6) 4930552N12Rik protein
GCBM_MOUSE	MOUSE
Q8CJC2_MOUSE	(Q8CJC2) JNK-associated leucine-zipper protein
PRDX1_MOUSE	MOUSE
EF1G_MOUSE	(Q920C5) Elongation factor-like protein
GDIA_MOUSE	(Q8VHM3) Guanosine diphosphate dissociation inhibitor 1
Q8R3D2	(Q8R3D2) Similar to UDP-glucose pyrophosphorylase 2
FRIH_MOUSE	MOUSE
ACADV_MOUSE	MOUSE
PGAM2_MOUSE	MOUSE
Q9D1W8_MOUSE	(Q9D1W8) B830026H24Rik protein
ACOX1_MOUSE	MOUSE
O55124_MOUSE	(O55124) M-protein
UBE1_MOUSE	MOUSE
P2AA_MOUSE	MOUSE
PEBP_MOUSE	MOUSE
Q8C7I9_MOUSE	(Q8C7I9) Adenylate kinase 2
1433F_MOUSE	MOUSE
ARF1_HUMAN	HUMAN
QOR_MOUSE	MOUSE
Q9CWS5_MOUSE	(Q9CWS5) Hemoglobin alpha, adult chain 1
CRIP2_MOUSE	(Q9DCT8) 0610010I23Rik protein (Cysteine-rich protein 2) (LIM protein)
A2MG_MOUSE	MOUSE
FKBP3_MOUSE	MOUSE
PSD13_MOUSE	MOUSE
PRS6A_MOUSE	MOUSE
GLYG_MOUSE	MOUSE
CPT2_MOUSE	MOUSE
YB1_MOUSE	MOUSE
VDAC1_MOUSE	MOUSE
Q91WE8_MOUSE	(Q91WE8) Similar to hypothetical protein MGC20781
Q8K2E1_MOUSE	(Q8K2E1) Hypothetical protein
CG143_MOUSE	(Q9D8S9) 1810037G04Rik protein (RIKEN cDNA 1810037G04 gene)
Q9JJE6_MOUSE	(Q9JJE6) Brain cDNA, clone MNCb-0663, similar to Mus musculus augmenter of liver regeneration (Alr) mRNA
KPYR_MOUSE	MOUSE
CABC1_MOUSE	MOUSE
TRXR2_MOUSE	(Q91YX4) Similar to thioredoxin reductase 2
Q8VD05_MOUSE	(Q8VD05) RIKEN cDNA 0610011D08 gene
O88492_MOUSE	(O88492) S3-12
Q9CWE7_MOUSE	(Q9CWE7) Tpi protein (EC 5.3.1.1) (Triosephosphate isomerase) (TIM)
Q9Z1A1_MOUSE	(Q9Z1A1) TFG protein (Trk-fused gene)
GPX3_MOUSE	MOUSE
MARE2_MOUSE	(Q8BYR6) T-cell activation protein
DPP3_MOUSE	MOUSE
Q924M7_MOUSE	(Q924M7) Phosphomannose isomerase (EC 5.3.1.8) (Mannose-6-phosphate isomerase) (PMI) (Phosphohexomutase)
Q9DBM8_MOUSE	(Q9DBM8) WD repeat domain 1
TCPG_MOUSE	MOUSE
Q9DA03_MOUSE	(Q9DA03) 1700024C24Rik protein
Q8VEJ9_MOUSE	(Q8VEJ9) Vacuolar sorting protein4 A (Vacuolar protein sorting factor VPS4a) (Vacuolar protein sorting protein 4a)
PRS8_MOUSE	HUMAN
LDHB_MOUSE	MOUSE
Q99K47_MOUSE	(Q99K47) Fibrinogen A alpha polypeptide
TBA8_MOUSE	MOUSE
DPYL2_MOUSE	MOUSE
PURA1_MOUSE	MOUSE
Q9D3D9_MOUSE	(Q9D3D9) 0610008F14Rik protein (RIKEN cDNA 0610008F14 gene)
ATPB_MOUSE	MOUSE
PIMT_MOUSE	MOUSE
PHS2_MOUSE	MOUSE
ALDOC_HUMAN	HUMAN
Q64509_MOUSE	(Q64509) Protein tyrosine phosphatase (EC 3.1.3.48)
UBP5_MOUSE	MOUSE
G3P_MOUSE	MOUSE
Q9CY10_MOUSE	(Q9CY10) Hemoglobin alpha, adult chain 1
Q921P5_MOUSE	(Q921P5) Unknown (Protein for IMAGE:3981915) (Fragment)
MYPC3_MOUSE	MOUSE
THTM_MOUSE	(Q99J99) Similar to thiosulfate sulfurtransferase (Rhodanese)
K1CJ_HUMAN	HUMAN
LYPA2_MOUSE	(Q9WTL7) Lysophospholipase II (Lysophospholipase 2)
Q9D1P4_MOUSE	(Q9D1P4) 1110001O09Rik protein (RIKEN cDNA 1110001O09 gene)
Q923D2_MOUSE	(Q923D2) Similar to biliverdin reductase B (Flavin reductase (NADPH)) (Hypothetical 22.2 kDa protein)
BACH_MOUSE	MOUSE
RBBP9_MOUSE	MOUSE
CSRP1_MOUSE	(P97315) CYSTEIN rich protein-1 (Similar to cysteine rich protein)
Q9DBG5_MOUSE	(Q9DBG5) 1300012C15Rik protein (RIKEN cDNA 1300012C15 gene) (Similar to cargo selection protein TIP47)
KCRB_MOUSE	MOUSE
EHD4_MOUSE	MOUSE
PSA1_MOUSE	MOUSE
MYL3_MOUSE	(Q9CQZ2) Ubiquitin-like 1
ABCE1_MOUSE	HUMAN
MCCA_MOUSE	MOUSE
Q9CR15_MOUSE	(Q9CR15) 1110014J22Rik protein
PGAM1_MOUSE	MOUSE
MUG1_MOUSE	MOUSE
Q9DC77_MOUSE	(Q9DC77) Adult male heart cDNA, RIKEN full-length enriched library, clone:1010001C09 product:small muscle protein, X-linked, full insert sequence (Stretch responsive muscle) (X-chromosome) (SMPX protein) (Muscle-specific protein CSL) (Small muscle protein)
Q9DB45_MOUSE	(Q9DB45) Mor2 protein (EC 1.1.1.37) (Malate dehydrogenase)
Q91WQ0_MOUSE	(Q91WQ0) Corticosteroid binding globulin
PRS4_HUMAN	HUMAN
ABEC2_MOUSE	MOUSE
STRN3_MOUSE	MOUSE
Q8BZ43_MOUSE	(Q8BZ43) Cytosolic purine 5'-nucleotidase
SYG_MOUSE	MOUSE
Q9Z0P5_MOUSE	(Q9Z0P5) PROTEIN TYPROTEIN tyrosine kinase 9-like (A6-related protein)
HOP_MOUSE	(Q8R1H0) Hypothetical protein (Odd homeobox 1 protein) (Homeodomain only protein) (Lung cancer-associated Y protein homolog)
U2AF2_MOUSE	MOUSE
Q922J3_MOUSE	(Q922J3) Similar to restin (Reed-Steinberg cell-expressed intermediate filament-associated protein)
PRPS1_MOUSE	(Q9D7G0) 2310010D17Rik protein
FLNC_HUMAN	(Q9Y503) Filamin, muscle isoform
Q8BKX3_MOUSE	(Q8BKX3) Hypothetical ubiquitin-associated domain containing protein (Fragment)
GPDA_MOUSE	MOUSE
TERA_MOUSE	MOUSE
ENOB_MOUSE	MOUSE
KCRM_MOUSE	MOUSE
NDRG2_MOUSE	MOUSE
GSTM1_MOUSE	MOUSE
UB2L3_MOUSE	HUMAN
1433T_MOUSE	MOUSE
CO3_MOUSE	MOUSE
Q9D0K4_MOUSE	(Q9D0K4) 2610008L04Rik protein (Similar to quinoid dihydropteridine reductase)
Q8BWT1_MOUSE	(Q8BWT1) 3-ketoacyl-CoA thiolase
ARC1A_MOUSE	(Q9R0Q6) SID329P (Actin related protein 2/3 complex, subunit 1A) (41 kDa)
ICAL_MOUSE	MOUSE
Q8K2I5_MOUSE	(Q8K2I5) Similar to RIKEN cDNA 3110065L21 gene (Fragment)
P70670_MOUSE	(P70670) NASCENT polypeptide-associated complex alpha polypeptide (Alpha-NAC, muscle-specific form GP220)
CFAB_MOUSE	MOUSE
CSE1_MOUSE	MOUSE
Q9DB27_MOUSE	(Q9DB27) 1500019M23Rik protein (RIKEN cDNA 1500019M23 gene) (Multiple COPIES in A T-cell MALIGNANCIES)
IF2A_HUMAN	HUMAN
MYOM1_MOUSE	MOUSE
Q9QWJ7_MOUSE	(Q9QWJ7) Non-erythrocyte beta spectrin
SMYD1_MOUSE	(P97443) SET and MYND domain containing protein 1 (Zinc-finger protein BOP) (m-BOP)
Q9D8L4_MOUSE	(Q9D8L4) 1810060O09Rik protein
ANXA5_MOUSE	(Q99LA1) Annexin A5
UCHL3_MOUSE	MOUSE
HSP7C_MOUSE	MOUSE
Q9Z1R2_MOUSE	(Q9Z1R2) Large proline-rich protein BAT3 (HLA-B-associated transcript 3)
PEX19_MOUSE	(Q9CZC1) Peroxisomal farnesylated protein
Q8BSS4_MOUSE	(Q8BSS4) Annexin A6
OAT_MOUSE	MOUSE
AATC_MOUSE	MOUSE
TAU_MOUSE	MOUSE
RAC1_HUMAN	HUMAN
Q9CSV8_MOUSE	(Q9CSV8) Complement component 1, q subcomponent binding protein (Fragment)
ANXA1_MOUSE	MOUSE
Q91VH6_MOUSE	(Q91VH6) CGI-27 protein (C21orf19-like protein)
LRP16_MOUSE	(Q922B1) Similar to LRP16 protein
CD36_MOUSE	MOUSE
ITIH2_MOUSE	MOUSE
TRT2_MOUSE	MOUSE
MTPN_MOUSE	MOUSE
CSN4_MOUSE	(O88544) COP9 complex subunit 4 (COP9 (Constitutive PHOTOMORPHOGENIC), subunit 4) (ARABIDOPSIS)
GDIR_MOUSE	MOUSE
Q8K4F5_MOUSE	(Q8K4F5) Williams-Beuren syndrome critical region protein 21 (EC 3.3.2.3) (Epoxide hydrolase)
Q8VDC3_MOUSE	(Q8VDC3) Cytoplasmic aconitase
CAZA2_MOUSE	MOUSE
Q91WP2_MOUSE	(Q91WP2) Hypothetical 116.4 kDa protein
APOA1_MOUSE	MOUSE
FUS_MOUSE	MOUSE
KINH_MOUSE	MOUSE
K1CP_HUMAN	HUMAN
Q8BU34_MOUSE	(Q8BU34) Proteasome (Fragment)
IDHC_MOUSE	MOUSE
PUR8_MOUSE	MOUSE
Q9D167_MOUSE	(Q9D167) 1110020N13Rik protein
CLUS_MOUSE	MOUSE
Q8QZS1_MOUSE	(Q8QZS1) Similar to 3-hydroxyisobutyryl-coenzyme A hydrolase
RS3_HUMAN	HUMAN
HEMO_MOUSE	MOUSE
Q9JJB2_MOUSE	(Q9JJB2) Brain cDNA, clone MNCb-4134
LKHA4_MOUSE	MOUSE
Q8CHU0_MOUSE	(Q8CHU0) Similar to Arg/Abl-interacting protein ArgBP2
Q8BW15_MOUSE	(Q8BW15) Similar to N27C7-4 protein
K6PF_MOUSE	MOUSE
CYBP_MOUSE	(O70140) Calcyclin binding protein (Fragment)
ALDR_MOUSE	MOUSE
Q8BMS1_MOUSE	(Q8BMS1) Trifunctional enzyme alpha subunit
NDKB_MOUSE	MOUSE
HYES_MOUSE	MOUSE
RAN_MOUSE	HUMAN
SPTA2_MOUSE	(Q8K380) Hypothetical protein (Fragment)
TBB2_HUMAN	HUMAN
Q9D900_MOUSE	(Q9D900) 1810014G04Rik protein (Weakly similar to ubiquinone/menaquinone biosynthesis methyltransferase-like)
ODBA_MOUSE	MOUSE
Q9CQH7_MOUSE	(Q9CQH7) 4632412E09Rik protein (Similar to putative) (Similar to transcription factor BTF3a)
MYG_MOUSE	MOUSE
MOES_MOUSE	MOUSE
CPGL1_MOUSE	MOUSE
AMPM2_MOUSE	MOUSE
Q9CZ58_MOUSE	(Q9CZ58) Proteasome (Prosome, macropain) subunit, alpha type 2
CLIC4_MOUSE	(Q8BMG5) Chloride intracellular channel 4
K2C1_HUMAN	HUMAN
ETFB_MOUSE	MOUSE
Q8BVY8_MOUSE	(Q8BVY8) Chaperonin subunit 8
Q91V86_MOUSE	(Q91V86) 11 days embryo cDNA, RIKEN full-length enriched library, clone:2700082N11, full insert sequence (Adult male kidney cDNA, RIKEN full-length enriched library, clone:0610006O05, full insert sequence) (Adult male kidney cDNA, RIKEN full-length enriched library, clone:0610009G19, full insert sequence) (Adult male spleen cDNA, RIKEN full-length enriched library, clone:0910001P14, full insert s…
IF2G_MOUSE	MOUSE
CSN3_MOUSE	(O88543) COP9 complex subunit 3
CACP_MOUSE	MOUSE
Q9DBK8_MOUSE	(Q9DBK8) Repeat family 3 gene
3HIDH_MOUSE	(Q99L13) Similar to 3-hydroxyisobutyrate dehydrogenase
EF1A2_MOUSE	MOUSE
SPTA2_HUMAN	HUMAN
Q91VU2_MOUSE	(Q91VU2) Similar to transgelin 2 (SM22beta)
SET_MOUSE	(Q9EQU5) Protein phosphatase 2A inhibitor-2 I-2PP2A (SET translocation)
Q9D9F5_MOUSE	(Q9D9F5) 1700082G03Rik protein
APOA4_MOUSE	MOUSE
ODBA_HUMAN	HUMAN
TBA1_HUMAN	HUMAN
ATOX1_MOUSE	MOUSE
A1AT2_MOUSE	MOUSE
GSHC_MOUSE	MOUSE
SEPT2_MOUSE	MOUSE
Q8BFR5_MOUSE	(Q8BFR5) Elongation factor TU
HSPB2_MOUSE	(Q99PR8) Small heat shock protein HSPB2
Q99KQ2	(Q99KQ2) Hypothetical 54.0 kDa protein (Fragment)
PSD7_MOUSE	MOUSE
KCRS_HUMAN	HUMAN
AATM_MOUSE	MOUSE
ODPB_MOUSE	(Q9D051) 2610103L06Rik protein (Pyruvate dehydrogenase (Lipoamide) beta)
Q9D2G2_MOUSE	(Q9D2G2) 4930529O08Rik protein (RIKEN cDNA 4930529O08 gene) (Dihydrolipoamide succinyltransferase component of 2-oxoglutarate dehydrogenase complex)
Q9Z1K1_MOUSE	(Q9Z1K1) HS1 binding protein 3
CAH2_MOUSE	MOUSE
Q9R071_MOUSE	(Q9R071) B4 integrin interactor homolog
Q9D6X9_MOUSE	(Q9D6X9) 2310046A06Rik protein
TBBX_MOUSE	HUMAN
PCBP1_HUMAN	HUMAN
PTD4_MOUSE	MOUSE
AT2A2_MOUSE	MOUSE
G6PI_MOUSE	MOUSE
Q99LD3_MOUSE	(Q99LD3) Dihydrolipoamide dehydrogenase
UQCR2_MOUSE	MOUSE
HEM2_MOUSE	MOUSE
Q8R016_MOUSE	(Q8R016) Similar to bleomycin hydrolase
AL4A1_MOUSE	(Q8BXM3) Aldehyde dehydrogenase 4 family
MAOX_MOUSE	MOUSE
Q91V89_MOUSE	(Q91V89) Protein phosphatase 2A B56delta regulatory subunit (Unknown) (Protein for MGC:6551)
Q9R0P3_MOUSE	(Q9R0P3) SID478P (Esterase 10)
CSN6_MOUSE	(O88545) COP9 complex subunit 6 (COP9 (Constitutive PHOTOMORPHOGENIC), subunit 6) (ARABIDOPSIS) (Similar TO COP9 (Constitutive PHOTOMORPHOGENIC), subunit 6)
COPB2_MOUSE	MOUSE
CERU_MOUSE	MOUSE
ETFA_MOUSE	MOUSE
FRDA_MOUSE	MOUSE
BIEA_MOUSE	(Q9DD21) 0610006A11Rik protein
K6PP_MOUSE	MOUSE
Q9DCI7_MOUSE	(Q9DCI7) 1200012F07Rik protein
Q9DBD0_MOUSE	(Q9DBD0) 1300017J02Rik protein
Q8CGB9_MOUSE	(Q8CGB9) Insulin degrading enzyme
Q9JMG5_MOUSE	(Q9JMG5) MPACPL1
EF1A1_MOUSE	(Q8BVS8) Elongation factor 1-alpha 1
VIME_MOUSE	MOUSE
DHSO_MOUSE	MOUSE
GYS1_MOUSE	MOUSE
CDC37_MOUSE	MOUSE
FKB1A_MOUSE	MOUSE
COF2_MOUSE	MOUSE
EF2_MOUSE	MOUSE
CISY_MOUSE	(Q9CZU6) 2610511A05Rik protein (EC 4.1.3.7) (Citrate synthase)
OTUB1_MOUSE	(Q8R5F2) Hypothetical 31.3 kDa protein
PMGE_MOUSE	MOUSE
HSPB1_MOUSE	MOUSE
GP137_MOUSE	MOUSE
PGK1_MOUSE	MOUSE
ETFA_HUMAN	HUMAN
Q9JJE1_MOUSE	(Q9JJE1) Brain cDNA, clone MNCb-1208, similar to Mus musculus mitogen activated protein kinase kinase 1 (Map2k1), mRNA
KPYM_MOUSE	(Q91YI8) Pyruvate kinase 3 (EC 2.7.1.40) (PK)
HSP74_MOUSE	MOUSE
SYW_MOUSE	MOUSE
TRFE_MOUSE	MOUSE
Q8BQE9_MOUSE	(Q8BQE9) FANG1 homolog
1433E_HUMAN	HUMAN
ODPA_MOUSE	MOUSE
Q9CQL3_MOUSE	(Q9CQL3) Bcl2-associated athanogene 3
HS90B_MOUSE	MOUSE
LDHA_MOUSE	MOUSE
Q9DCC4_MOUSE	(Q9DCC4) 1110058B13Rik protein
CRYAB_MOUSE	MOUSE
ATPA_MOUSE	MOUSE
Q9DBM3_MOUSE	(Q9DBM3) Hydroxysteroid 17-beta dehydrogenase 4
TCPB_MOUSE	MOUSE
Q8R2U6_MOUSE	(Q8R2U6) RIKEN cDNA 4933436C10 gene
PSD2_MOUSE	(Q8VDM4) Hypothetical protein (Proteasome (Prosome, macropain) 26S subunit, non-ATPase, 2)
DYHC_MOUSE	MOUSE
SYS_MOUSE	MOUSE
FABPE_MOUSE	MOUSE
ACTN4_MOUSE	MOUSE
PRDX3_MOUSE	MOUSE
OSBP1_HUMAN	HUMAN
Q8BWC6_MOUSE	(Q8BWC6) Similar to BA56H7.1.2 (Fragment)
GDIC_MOUSE	MOUSE
ACTB_HUMAN	HUMAN
GSTA4_MOUSE	MOUSE
CPNS1_MOUSE	MOUSE
LYPA1_MOUSE	(P97823) LPHOSPHOLIPASE 1A (EC 3.1.1.5) (Lysophospholipase I) (LECITHINASE B) (LYSOLECITHINASE) (Phospholipase B) (Adult MALE kidney CDNA, RIKEN FULL-length enriched LIBRARY, clone:0610025N20, FULL INSERT sequence) (Lysophospholipase 1)
PTPS_MOUSE	MOUSE
Q9DBD7_MOUSE	(Q9DBD7) 1300016K07Rik protein
Q8CEW7_MOUSE	(Q8CEW7) Ethanol induced 6
HMG2_MOUSE	(Q9EQD5) High mobility group protein 2 (Similar to high mobility group box 2)
Q9DAS8_MOUSE	(Q9DAS8) 1600029N02Rik protein
GUAA_HUMAN	HUMAN
CYC_MOUSE	MOUSE
Q8R5C9_MOUSE	(Q8R5C9) Hypothetical 91.5 kDa protein (Fragment)
IPKA_MOUSE	MOUSE
Q9DBD3_MOUSE	(Q9DBD3) 1300017C12Rik protein
MIF_MOUSE	MOUSE
SCB1_MOUSE	MOUSE
Q9DBN7_MOUSE	(Q9DBN7) Dodecenoyl-coenzyme A delta isomerase (3,2 trans-enoyl-Coenyme A isomerase)
ST13_MOUSE	MOUSE
PARK7_MOUSE	(Q99LX0) Similar to DJ-1 protein
SEPT8_MOUSE	(Q9ESF7) Sep2 (Fragment)
MAP4_MOUSE	MOUSE
Q8BKN2_MOUSE	(Q8BKN2) LIPOMA PREFERRED partner
RAB14_MOUSE	(Q91V41) Adult male kidney cDNA, RIKEN full-length enriched library, clone:0610030G24, full insert sequence (Unknown) (Protein for MGC:6512)
NTF2_HUMAN	HUMAN
PSA7L_MOUSE	MOUSE
UCRI_MOUSE	(Q9CR68) 4430402G14Rik protein (RIKEN cDNA 4430402G14 gene)
PCY2_MOUSE	MOUSE
PROSC_MOUSE	MOUSE
Q9WV39_MOUSE	(Q9WV39) Damage-specific DNA binding protein 1
CN159_MOUSE	(Q8BH86) Hypothetical protein
ALDOA_MOUSE	MOUSE
IPO7_HUMAN	(O95373) RanBP7/importin 7
Q91VJ3_MOUSE	(Q91VJ3) Similar to Adenosin kinase
COF1_MOUSE	MOUSE
ENOA_MOUSE	MOUSE
Q91V77_MOUSE	(Q91V77) 11 days embryo cDNA, RIKEN full-length enriched library, clone:2700088D09, full insert sequence (S100 calcium binding protein A1) (Adult male kidney cDNA, RIKEN full-length enriched library, clone:0610031F03, full insert sequence)
Q9D1L1_MOUSE	(Q9D1L1) 1110003P10Rik protein (Isocitrate dehydrogenase 3 (NAD+) alpha)
CBP8_MOUSE	(Q9DBB9) 1300018K11Rik protein
MK1I1_MOUSE	MOUSE
TCPE_MOUSE	MOUSE
MTM1_MOUSE	MOUSE
Q91Y38_MOUSE	(Q91Y38) UDP-N-acetylglucosaminyltransferase
GRHPR_MOUSE	(Q91Z53) Similar to glyoxylate reductase/hydroxypyruvate reductase (Glyoxylate reductase/hydroxypyruvate reductase/D-glycerate dehydrogenase) (EC 1.1.1.79)
FABPH_MOUSE	MOUSE
Q91ZJ5	(Q91ZJ5) Uridindiphosphoglucosepyrophosphorylase 2 (UDP-glucose pyrophosphorylase 2)
UBE2N_HUMAN	HUMAN
PRDX6_MOUSE	MOUSE
FAAA_MOUSE	MOUSE
PSME2_MOUSE	MOUSE
Q8C2R9_MOUSE	(Q8C2R9) Isocitrate dehydrogenase 2
GSTO1_MOUSE	MOUSE
ALDH2_MOUSE	MOUSE
Q8K268_MOUSE	(Q8K268) Similar to hypothetical protein FLJ11198
Q8CHD9_MOUSE	(Q8CHD9) MKIAA0664 protein (Fragment)
CHSP1_MOUSE	(Q9CR86) 1200011K09Rik protein (Calcineurin substrate CRHSP-24) (RIKEN cDNA 1200011K09 gene)
O35727_MOUSE	(O35727) Factor XII
TPIS_HUMAN	HUMAN
NIPS2_MOUSE	MOUSE
Q9D031_MOUSE	(Q9D031) Ras suppressor protein 1
PRDX2_MOUSE	MOUSE
CSRP3_MOUSE	MOUSE
Q9EQQ9_MOUSE	(Q9EQQ9) Cytosolic beta-N-acetylglucosaminidase
ACON_MOUSE	(Q99KI0) Similar to mitochondrial aconitase (Nuclear aco2 gene)
ENOA_HUMAN	HUMAN
Q99K93_MOUSE	(Q99K93) PDZ and LIM domain 1 (elfin)
ACTA_HUMAN	HUMAN
ATP5H_MOUSE	MOUSE
KBP_MOUSE	MOUSE
ARP2_MOUSE	HUMAN
CTE1_MOUSE	MOUSE
PP2CA_MOUSE	MOUSE
Q9CWN8_MOUSE	(Q9CWN8) 2410015L10Rik protein
UCRP_MOUSE	(Q8K0H3) Similar to interferon-stimulated protein (15 kDa)
Q8R1G2_MOUSE	(Q8R1G2) Similar to unknown protein
HMG1_MOUSE	MOUSE
PKHC1_MOUSE	(Q8CIB5) Hypothetical protein
IPYR2_MOUSE	(Q91VM9) Similar to pyrophosphatase (Inorganic)
Q99J82	(Q99J82) Integrin-linked kinase ILK (Integrin linked kinase)
GDE_HUMAN	HUMAN
FKBP4_MOUSE	MOUSE
Q9D020_MOUSE	(Q9D020) 10 days embryo whole body cDNA, RIKEN full-length enriched library, clone:2610206B05 product:HSPC233 (PYRIMIDINE 5'-NUCLEOTIDASE) (EC 3.1.3.5) (URIDINE 5' MONOPHOSPHATE HYDROLASE 1) (SIMILAR TO HYPOTHETICAL PROTEIN) homolog
HS70B_MOUSE	MOUSE
S10A6_MOUSE	MOUSE
LIS1_MOUSE	MOUSE
TKT_MOUSE	MOUSE
1433Z_MOUSE	MOUSE
HBA_HUMAN	HUMAN
TTHY_MOUSE	MOUSE
MARE3_MOUSE	(Q61167) APC-binding protein EB2 (Fragment)
Q8BH95_MOUSE	(Q8BH95) Enoyl coenzyme A hydratase
TCPH_MOUSE	MOUSE
Q9DAM4_MOUSE	(Q9DAM4) 1700007H16Rik protein (EC 4.1.3.7) (Citrate synthase)
ANT3_MOUSE	MOUSE
SPHK2_MOUSE	MOUSE
ES1_MOUSE	(Q9D172) DNA segment, Chr 10, Johns Hopkins University 81 expressed (Hypothetical 28.1 kDa protein)
SPTB2_MOUSE	MOUSE
EZRI_MOUSE	(Q9DCI1) Adult male kidney cDNA, RIKEN full-length enriched library, clone:0610037B22, full insert sequence
Q8VCA8_MOUSE	(Q8VCA8) Hypothetical protein
Q9QVP3_MOUSE	(Q9QVP3) MYOSIN light chain 2V, MLC2V=MYOSIN light chain 2 isoform (Myosin light chain, PHOSPHORYLATABLE, cardiac VENTRICLES)
Q8BIV6_MOUSE	(Q8BIV6) Aldose reductase homolog
DPYL3_MOUSE	MOUSE
ENPL_MOUSE	MOUSE
CFAD_MOUSE	MOUSE
Q8BU85_MOUSE	(Q8BU85) Weakly similar to transcriptional regulator
SCOT_MOUSE	(Q9D0K2) 2610008O03Rik protein (RIKEN cDNA 2610008O03 gene) (Scot)
PHS3_MOUSE	(Q8CI94) Similar to glycogen phosphorylase
Q9D114_MOUSE	(Q9D114) 1110033O09Rik protein
Q9DBB8_MOUSE	(Q9DBB8) 1300018L09Rik protein
PRDX5_MOUSE	MOUSE
K22E_HUMAN	HUMAN
Q99KQ4_MOUSE	(Q99KQ4) Pre-B-cell colony-enhancing factor
Q9D983_MOUSE	(Q9D983) 1300018P11Rik protein
MDHM_MOUSE	MOUSE
Q8R1T6_MOUSE	(Q8R1T6) Selenium binding protein 2
C1TC_MOUSE	(Q922D8) Similar to C1-tetrahydrofolate synthase
SUCA_MOUSE	MOUSE
Q62257_MOUSE	(Q62257) Contraspin precursor
Q99LF8_MOUSE	(Q99LF8) Similar to poly(A)-binding protein, cytoplasmic 4 (Inducible form)
Q8VC63_MOUSE	(Q8VC63) Hypothetical 46.0 kDa protein
Q91VC6_MOUSE	(Q91VC6) Glutamine synthetase (EC 6.3.1.2) (Hypothetical 42.1 kDa protein) (Glutamate--ammonia ligase)
HCDH_MOUSE	MOUSE
AHSA1_MOUSE	MOUSE
Q8BP46_MOUSE	(Q8BP46) Monocyte macrophage 19
MUG2_MOUSE	MOUSE
Q9DBG2_MOUSE	(Q9DBG2) 1300012P06Rik protein (Propionyl coenzyme A carboxylase)
CUTC_HUMAN	(Q9NTM9) BA483F11.3 (CGI-32 protein)
ITPA_MOUSE	MOUSE
ESTN_MOUSE	MOUSE
KAP0_MOUSE	(Q9DBC7) 1300018C22Rik protein (Protein kinase, cAMP dependent regulatory, type 1, alpha) (RIKEN cDNA 1300018C22 gene)
EHD1_MOUSE	MOUSE
FUMH_MOUSE	MOUSE
DYJ2_HUMAN	HUMAN
ACS2L_MOUSE	MOUSE
PDC6I_MOUSE	MOUSE
SODC_MOUSE	MOUSE
HBD_HUMAN	HUMAN
Q8NBD9_HUMAN	(Q8NBD9) Hypothetical protein FLJ33376
Q8VI37_MOUSE	(Q8VI37) Paxillin alpha
G3BP_MOUSE	MOUSE
Q9D6Y9_MOUSE	(Q9D6Y9) 2310045H19Rik protein (RIKEN cDNA 2310045H19 gene) (Glucan)
XDH_MOUSE	MOUSE
Q99KB5_MOUSE	(Q99KB5) Similar to RIKEN cDNA 2810055F11 gene
ACADM_MOUSE	MOUSE
GSTM2_MOUSE	MOUSE
Found in Kislinger only: 128
SMC3_MOUSE	SMC3_MOUSE
FLNC_MOUSE	FLNC_MOUSE
DCP1B_HUMAN	DCP1B_HUMAN
Q8BWD1_MOUSE	Q8BWD1_MOUSE
TNR3_MOUSE	TNR3_MOUSE
HS105_MOUSE	HS105_MOUSE
Q8BVU9_MOUSE	Q8BVU9_MOUSE
DNJA2_MOUSE	DNJA2_MOUSE
THIO_MOUSE	THIO_MOUSE
CPT1B_MOUSE	CPT1B_MOUSE
RPOM_HUMAN	RPOM_HUMAN
Q60638_MOUSE	Q60638_MOUSE
PSA4_MOUSE	PSA4_MOUSE
Q9D358	Q9D358
ANXA4_MOUSE	ANXA4_MOUSE
TRXR1_MOUSE	TRXR1_MOUSE
DDX6_MOUSE	DDX6_MOUSE
Q8K0G5_MOUSE	Q8K0G5_MOUSE
Q9WUF3_MOUSE	Q9WUF3_MOUSE
PCBP2_MOUSE	PCBP2_MOUSE
EF1B_MOUSE	EF1B_MOUSE
Q8BZZ9_MOUSE	Q8BZZ9_MOUSE
Q9NPL8_HUMAN	Q9NPL8_HUMAN
NT5C_MOUSE	NT5C_MOUSE
PGS2_MOUSE	PGS2_MOUSE
CAN2_MOUSE	CAN2_MOUSE
ALAT_MOUSE	ALAT_MOUSE
G6PI_HUMAN	G6PI_HUMAN
PRS10_HUMAN	PRS10_HUMAN
Q9UPP5_HUMAN	Q9UPP5_HUMAN
Q9QYN0	Q9QYN0
Q8R028	Q8R028
TCP1_MOUSE	TCP1_MOUSE
Q8CE68_MOUSE	Q8CE68_MOUSE
Q91V28_MOUSE	Q91V28_MOUSE
PPIF_MOUSE	PPIF_MOUSE
SNX3_MOUSE	SNX3_MOUSE
CYC2_MOUSE	CYC2_MOUSE
BPHL_MOUSE	BPHL_MOUSE
FCL_MOUSE	FCL_MOUSE
Q8CEX7_MOUSE	Q8CEX7_MOUSE
ODB2_MOUSE	ODB2_MOUSE
MBNL_MOUSE	MBNL_MOUSE
DUS3_MOUSE	DUS3_MOUSE
PIPNA_MOUSE	PIPNA_MOUSE
Q8BK37_MOUSE	Q8BK37_MOUSE
CAP1_MOUSE	CAP1_MOUSE
PUR2_MOUSE	PUR2_MOUSE
TAGL_MOUSE	TAGL_MOUSE
H2AW_HUMAN	H2AW_HUMAN
PPIA_HUMAN	PPIA_HUMAN
Q8K2N5_MOUSE	Q8K2N5_MOUSE
TNNC1_MOUSE	TNNC1_MOUSE
EVC_MOUSE	EVC_MOUSE
NDKA_MOUSE	NDKA_MOUSE
PPP6_MOUSE	PPP6_MOUSE
Q8CJ71_MOUSE	Q8CJ71_MOUSE
Q9CQL9_MOUSE	Q9CQL9_MOUSE
Q8IUN8_HUMAN	Q8IUN8_HUMAN
AP2M1_MOUSE	AP2M1_MOUSE
Q8VED5_MOUSE	Q8VED5_MOUSE
Q9CVX3_MOUSE	Q9CVX3_MOUSE
CPIN1_MOUSE	CPIN1_MOUSE
Q9ERN6_MOUSE	Q9ERN6_MOUSE
MIME_MOUSE	MIME_MOUSE
IRF3_MOUSE	IRF3_MOUSE
CARD6_HUMAN	CARD6_HUMAN
TBA4_HUMAN	TBA4_HUMAN
HPS6_MOUSE	HPS6_MOUSE
FABPA_MOUSE	FABPA_MOUSE
XRCC3_MOUSE	XRCC3_MOUSE
CASQ2_MOUSE	CASQ2_MOUSE
MDHM_HUMAN	MDHM_HUMAN
HSPB8_MOUSE	HSPB8_MOUSE
NUPM_MOUSE	NUPM_MOUSE
PYRG_MOUSE	PYRG_MOUSE
BAZ1B_MOUSE	BAZ1B_MOUSE
ZN140_HUMAN	ZN140_HUMAN
Q9CY26_MOUSE	Q9CY26_MOUSE
HEM6_MOUSE	HEM6_MOUSE
SSDH_MOUSE	SSDH_MOUSE
Q8VE47_MOUSE	Q8VE47_MOUSE
Q8N8N7_HUMAN	Q8N8N7_HUMAN
UBIQ_HUMAN	UBIQ_HUMAN
1433B_MOUSE	1433B_MOUSE
MCA1_MOUSE	MCA1_MOUSE
PPCE_MOUSE	PPCE_MOUSE
DYI2_MOUSE	DYI2_MOUSE
DATF1_HUMAN	DATF1_HUMAN
PPID_MOUSE	PPID_MOUSE
Q62082_MOUSE	Q62082_MOUSE
DNJA4_MOUSE	DNJA4_MOUSE
MLE1_MOUSE	MLE1_MOUSE
CAH2_HUMAN	CAH2_HUMAN
Q9HAW5_HUMAN	Q9HAW5_HUMAN
Q8K0E8_MOUSE	Q8K0E8_MOUSE
GCDH_MOUSE	GCDH_MOUSE
GSTM5_MOUSE	GSTM5_MOUSE
AZI1_MOUSE	AZI1_MOUSE
ADK_MOUSE	ADK_MOUSE
PSA6_MOUSE	PSA6_MOUSE
P97825_MOUSE	P97825_MOUSE
CT027_MOUSE	CT027_MOUSE
PAK2_MOUSE	PAK2_MOUSE
PROF1_MOUSE	PROF1_MOUSE
Q8BMF4_MOUSE	Q8BMF4_MOUSE
S10AA_MOUSE	S10AA_MOUSE
Q9BX46_HUMAN	Q9BX46_HUMAN
Q9CY91_MOUSE	Q9CY91_MOUSE
FAT2_HUMAN	FAT2_HUMAN
Q9DCD8_MOUSE	Q9DCD8_MOUSE
BSN_HUMAN	BSN_HUMAN
PSME1_MOUSE	PSME1_MOUSE
HBB_HUMAN	HBB_HUMAN
PA1B2_HUMAN	PA1B2_HUMAN
Q99J35_MOUSE	Q99J35_MOUSE
Q922N3_MOUSE	Q922N3_MOUSE
Q91YL8_MOUSE	Q91YL8_MOUSE
Q9CWR4_MOUSE	Q9CWR4_MOUSE
STIP1_MOUSE	STIP1_MOUSE
Q9CPS5_MOUSE	Q9CPS5_MOUSE
ELOC_MOUSE	ELOC_MOUSE
Q91V64_MOUSE	Q91V64_MOUSE
OR2W1_HUMAN	OR2W1_HUMAN
NUBM_MOUSE	NUBM_MOUSE
Q9D310_MOUSE	Q9D310_MOUSE
PHS1_MOUSE	PHS1_MOUSE
DYN2_MOUSE	DYN2_MOUSE
