# Supplementary material for: MASPECTRAS: a platform for management and analysis of proteomics LC-MS/MS data
Source: BMC Bioinformatics. 2007 Jun 13;8:197. doi: 10.1186/1471-2105-8-197 (PMC1906842; doi:10.1186/1471-2105-8-197)
Supplement: Additional file 4 — Quantification results and comparison with MSQuant and PepQuan. This zipped folder contains the comparison of the quantification results from MASPECTRAS, MSQuant, and PepQuan (QuantificationComparisonOfPrograms.xls), the detailed quantification results of MSQuant (MSQuantResults.xls), PepQuan (PepQuanResults.xls), the automatic quantification with MASPECTRAS (ICPL_Protmix_li_he_Automatic.xls), and the manual evaluation using centroid mode data with MASPECTRAS (ICPL_Protmix_li_he_Centroid_Manual.xls). Furthermore the calculated regression lines of MASPECTRAS are included (PNG-files). The original data files used for the quantification are downloadable directly at the MASPECTRAS application (see availability and requirements). [file 1471-2105-8-197-S4.zip › addData4/MSQuantResults.xls]

## Sheet: ICPL_Protmix_1li_1he_MSQuant
Search	Sequence	Ratio heavy/light	Ratio light/heavy
AS_ICPL_1zu1_profilescan_A_c2	KSCHTAVGR	0.66	1.51515
AS_ICPL_1zu1_profilescan_A_c2	LCMGSGLNLCEPNNKEGYYGYTGAFR	0.88	1.13636
AS_ICPL_1zu1_profilescan_A_c2	NLNEKDYELLCLDGTR	1.33	0.75188
AS_ICPL_1zu1_profilescan_A_c2	SVIPSDGPSVACVK	0.21	4.7619
AS_ICPL_1zu1_profilescan_A_c2	WCAVSEHEATKCQSFR	1.43	0.699301
AS_ICPL_1zu1_profilescan_A_c2	ETYGDMADCCEKQEPER	0.82	1.21951
AS_ICPL_1zu1_profilescan_B_c2	NLNEKDYELLCLDGTR	0.64	1.5625
AS_ICPL_1zu1_profilescan_B_c2	SVIPSDGPSVACVK	0.47	2.12766
AS_ICPL_1zu1_profilescan_B_c2	VLYPNDNFFEGKELR	1.65	0.606061
AS_ICPL_1zu1_profilescan_C_c2	HSTIFENLANK	1.17	0.854701
AS_ICPL_1zu1_profilescan_C_c2	KSCHTAVGR	0.76	1.31579
AS_ICPL_1zu1_profilescan_C_c2	NLNEKDYELLCLDGTR	0.87	1.14943
AS_ICPL_1zu1_profilescan_C_c2	SVIPSDGPSVACVK	0.41	2.43902
AS_ICPL_1zu1_profilescan_C_c2	WCAVSEHEATKCQSFR	1.64	0.609756
AS_ICPL_1zu1_profilescan_C_c2	ETYGDMADCCEKQEPER	0.84	1.19048
Mean:		0.924286	1.46263
Stdev:		0.455238	1.09165
Error:		0.49253	0.746357

## Sheet: ICPL_Protmix_1li_2he_MSQuant
Search	Sequence	Ratio heavy/light	Ratio light/heavy
AS_ICPL_1zu2_profilescan_A_c2	IECVSAETTEDCIAK	0.15	6.66667
AS_ICPL_1zu2_profilescan_A_c2	LCMGSGLNLCEPNNKEGYYGYTGAFR	1.27	0.787402
AS_ICPL_1zu2_profilescan_A_c2	MDAKMYLGYEYVTAIR	1.57	0.636943
AS_ICPL_1zu2_profilescan_A_c2	NLNEKDYELLCLDGTR	1.57	0.636943
AS_ICPL_1zu2_profilescan_A_c2	SDNCEDTPEAGYFAVAVVK	0.19	5.26316
AS_ICPL_1zu2_profilescan_A_c2	SVIPSDGPSVACVK	0.44	2.27273
AS_ICPL_1zu2_profilescan_A_c2	WCAVSEHEATKCQSFR	3.03	0.330033
AS_ICPL_1zu2_profilescan_B_c2	HSTIFENLANK	0.34	2.94118
AS_ICPL_1zu2_profilescan_B_c2	IECVSAETTEDCIAK	0.13	7.69231
AS_ICPL_1zu2_profilescan_B_c2	LCMGSGLNLCEPNNKEGYYGYTGAFR	0.16	6.25
AS_ICPL_1zu2_profilescan_B_c2	NLNEKDYELLCLDGTR	1.43	0.699301
AS_ICPL_1zu2_profilescan_B_c2	SDNCEDTPEAGYFAVAVVK	0.23	4.34783
AS_ICPL_1zu2_profilescan_B_c2	SVIPSDGPSVACVK	0.28	3.57143
AS_ICPL_1zu2_profilescan_B_c2	TAGWNIPMGLLYNKINHCR	0.1	10
AS_ICPL_1zu2_profilescan_B_c2	WCAVSEHEATKCQSFR	3.21	0.311526
AS_ICPL_1zu2_profilescan_B_c2	VLYPNDNFFEGKELR	4.17	0.239808
AS_ICPL_1zu2_profilescan_B_c2	ETYGDMADCCEK	0.1	10
AS_ICPL_1zu2_profilescan_B_c2	ETYGDMADCCEKQEPER	1.44	0.694444
AS_ICPL_1zu2_profilescan_B_c2	RPCFSALTPDETYVPK	0.17	5.88235
AS_ICPL_1zu2_profilescan_C_c2	HQTVPQNTGGK	0.07	14.2857
AS_ICPL_1zu2_profilescan_C_c2	KSCHGLGR	1.53	0.653595
AS_ICPL_1zu2_profilescan_C_c2	SDNCEDTPEAGYFAVAVVK	0.11	9.09091
AS_ICPL_1zu2_profilescan_C_c2	SVIPSDGPSVACVK	0.34	2.94118
AS_ICPL_1zu2_profilescan_C_c2	WCAVSEHEATKCQSFR	2.28	0.438596
AS_ICPL_1zu2_profilescan_C_c2	ETYGDMADCCEKQEPER	1.89	0.529101
Mean:		1.048	3.88653
Stdev:		1.15311	3.93579
Error:		1.1003	1.01268

## Sheet: ICPL_Protmix_1li_5he_MSQuant
Search	Sequence	Ratio heavy/light	Ratio light/heavy
AS_ICPL_1zu5_profilescan_A_c2	HSTIFENLANK	0.14	7.14286
AS_ICPL_1zu5_profilescan_A_c2	MDAKMYLGYEYVTAIR	4.6	0.217391
AS_ICPL_1zu5_profilescan_A_c2	NLNEKDYELLCLDGTR	3.54	0.282486
AS_ICPL_1zu5_profilescan_A_c2	SDNCEDTPEAGYFAVAVVK	0.11	9.09091
AS_ICPL_1zu5_profilescan_A_c2	VLYPNDNFFEGKELR	5.28	0.189394
AS_ICPL_1zu5_profilescan_B_c2	MDAKMYLGYEYVTAIR	1.17	0.854701
AS_ICPL_1zu5_profilescan_B_c2	SDNCEDTPEAGYFAVAVVK	0.24	4.16667
AS_ICPL_1zu5_profilescan_B_c2	VLYPNDNFFEGKELR	3.9	0.25641
AS_ICPL_1zu5_profilescan_B_c2	ETYGDMADCCEKQEPER	3.29	0.303951
AS_ICPL_1zu5_profilescan_C_c2	NLNEKDYELLCLDGTR	3.13	0.319489
AS_ICPL_1zu5_profilescan_C_c2	SETKDLLRF	7.42	0.134771
AS_ICPL_1zu5_profilescan_C_c2	SVIPSDGPSVACVK	0.56	1.78571
AS_ICPL_1zu5_profilescan_C_c2	VLYPNDNFFEGKELR	5.52	0.181159
AS_ICPL_1zu5_profilescan_C_c2	ETYGDMADCCEKQEPER	2.28	0.438596
Mean:		2.94143	1.81175
Stdev:		2.3	2.90434
Error:		0.781933	1.60306

## Sheet: ICPL_Protmix_1li_10he_MSQuant
Search	Sequence	Ratio heavy/light	Ratio light/heavy
AS_ICPL_1zu10_profilescan_A_c2	MDAKMYLGYEYVTAIR	6.5	0.153846
AS_ICPL_1zu10_profilescan_A_c2	NLNEKDYELLCLDGTR	7.76	0.128866
AS_ICPL_1zu10_profilescan_A_c2	SDNCEDTPEAGYFAVAVVK	0.15	6.66667
AS_ICPL_1zu10_profilescan_A_c2	SVIPSDGPSVACVK	0.47	2.12766
AS_ICPL_1zu10_profilescan_A_c2	ETYGDMADCCEKQEPER	4.94	0.202429
AS_ICPL_1zu10_profilescan_B_c2	APNHAVVTRK	0.08	12.5
AS_ICPL_1zu10_profilescan_B_c2	HQTVPQNTGGK	0.08	12.5
AS_ICPL_1zu10_profilescan_B_c2	HSTIFENLANK	0.29	3.44828
AS_ICPL_1zu10_profilescan_B_c2	MDAKMYLGYEYVTAIR	7.91	0.126422
AS_ICPL_1zu10_profilescan_B_c2	NLNEKDYELLCLDGTR	4.72	0.211864
AS_ICPL_1zu10_profilescan_B_c2	SDNCEDTPEAGYFAVAVVK	0.33	3.0303
AS_ICPL_1zu10_profilescan_B_c2	SVIPSDGPSVACVK	0.2	5
AS_ICPL_1zu10_profilescan_B_c2	TAGWNIPMGLLYNKINHCR	8.01	0.124844
AS_ICPL_1zu10_profilescan_B_c2	LKQEYFVVAATLQDIIR	19.58	0.0510725
AS_ICPL_1zu10_profilescan_B_c2	DTHKSEIAHR	1.8	0.555556
AS_ICPL_1zu10_profilescan_B_c2	ETYGDMADCCEKQEPER	5.17	0.193424
AS_ICPL_1zu10_profilescan_C_c2	MDAKMYLGYEYVTAIR	3.17	0.315457
AS_ICPL_1zu10_profilescan_C_c2	NLNEKDYELLCLDGTR	5.89	0.169779
AS_ICPL_1zu10_profilescan_C_c2	SDNCEDTPEAGYFAVAVVK	0.12	8.33333
AS_ICPL_1zu10_profilescan_C_c2	WCAVSEHEATKCQSFR	11.16	0.0896057
AS_ICPL_1zu10_profilescan_C_c2	VLYPNDNFFEGKELR	9.11	0.109769
AS_ICPL_1zu10_profilescan_C_c2	ETYGDMADCCEKQEPER	4.64	0.215517
Mean:		4.64	2.55703
Stdev:		4.82989	3.98715
Error:		1.04092	1.55929

## Sheet: ICPL_Protmix_2li_1he_MSQuant
Search	Sequence	Ratio heavy/light	Ratio light/heavy
AS_ICPL_2zu1_profilescan_A_c2	IECVSAETTEDCIAK	0.13	7.69231
AS_ICPL_2zu1_profilescan_A_c2	IMNGEADAMSLDGGFVYIAGK	0.36	2.77778
AS_ICPL_2zu1_profilescan_A_c2	MDAKMYLGYEYVTAIR	0.9	1.11111
AS_ICPL_2zu1_profilescan_A_c2	SDNCEDTPEAGYFAVAVVK	0.05	20
AS_ICPL_2zu1_profilescan_A_c2	SVIPSDGPSVACVK	0.53	1.88679
AS_ICPL_2zu1_profilescan_B_c2	IMNGEADAMSLDGGFVYIAGK	0.72	1.38889
AS_ICPL_2zu1_profilescan_B_c2	MDAKMYLGYEYVTAIR	0.9	1.11111
AS_ICPL_2zu1_profilescan_B_c2	SVIPSDGPSVACVK	0.16	6.25
AS_ICPL_2zu1_profilescan_B_c2	DTHKSEIAHR	0.35	2.85714
AS_ICPL_2zu1_profilescan_B_c2	VLYPNDNFFEGKELR	0.73	1.36986
AS_ICPL_2zu1_profilescan_C_c2	HSTIFENLANK	0.24	4.16667
AS_ICPL_2zu1_profilescan_C_c2	IECVSAETTEDCIAK	0.1	10
AS_ICPL_2zu1_profilescan_C_c2	KPVDEYK	1.73	0.578035
AS_ICPL_2zu1_profilescan_C_c2	SVIPSDGPSVACVK	0.31	3.22581
AS_ICPL_2zu1_profilescan_C_c2	WCAVSEHEATKCQSFR	0.78	1.28205
AS_ICPL_2zu1_profilescan_C_c2	ETYGDMADCCEKQEPER	0.45	2.22222
Mean:		0.5275	4.24499
Stdev:		0.429317	4.96865
Error:		0.813872	1.17048

## Sheet: ICPL_Protmix_5li_1he_MSQuant
Search	Sequence	Ratio heavy/light	Ratio light/heavy
AS_ICPL_5zu1_profilescan_A_c2	IECVSAETTEDCIAK	0.07	14.2857
AS_ICPL_5zu1_profilescan_A_c2	SDNCEDTPEAGYFAVAVVK	0.17	5.88235
AS_ICPL_5zu1_profilescan_A_c2	WCAVSEHEATKCQSFR	0.4	2.5
AS_ICPL_5zu1_profilescan_A_c2	DTHKSEIAHR	0.3	3.33333
AS_ICPL_5zu1_profilescan_A_c2	RPCFSALTPDETYVPK	0.14	7.14286
AS_ICPL_5zu1_profilescan_B_c2	NLNEKDYELLCLDGTR	0.23	4.34783
AS_ICPL_5zu1_profilescan_B_c2	SVIPSDGPSVACVK	0.06	16.6667
AS_ICPL_5zu1_profilescan_B_c2	DTHKSEIAHR	0.2	5
AS_ICPL_5zu1_profilescan_B_c2	ETYGDMADCCEKQEPER	0.06	16.6667
AS_ICPL_5zu1_profilescan_C_c2	NLNEKDYELLCLDGTR	0.14	7.14286
AS_ICPL_5zu1_profilescan_C_c2	SDNCEDTPEAGYFAVAVVK	0.07	14.2857
AS_ICPL_5zu1_profilescan_C_c2	SVIPSDGPSVACVK	0.21	4.7619
AS_ICPL_5zu1_profilescan_C_c2	WCAVSEHEATKCQSFR	0.01	100
AS_ICPL_5zu1_profilescan_C_c2	DTHKSEIAHR	0.18	5.55556
AS_ICPL_5zu1_profilescan_C_c2	ETYGDMADCCEK	0.38	2.63158
AS_ICPL_5zu1_profilescan_C_c2	ETYGDMADCCEKQEPER	0.28	3.57143
Mean:		0.192667	13.3609
Stdev:		0.115981	5.18426
Error:		0.601979	0.388017

## Sheet: ICPL_Protmix_10li_1he_MSQuant
Search	Sequence	Ratio heavy/light	Ratio light/heavy
AS_ICPL_10zu1_profilescan_A_c2	IECVSAETTEDCIAK	0.07	14.2857
AS_ICPL_10zu1_profilescan_A_c2	LCMGSGLNLCEPNNKEGYYGYTGAFR	0.66	1.51515
AS_ICPL_10zu1_profilescan_A_c2	SVIPSDGPSVACVK	0.08	12.5
AS_ICPL_10zu1_profilescan_A_c2	ETYGDMADCCEK	0.16	6.25
AS_ICPL_10zu1_profilescan_A_c2	ETYGDMADCCEKQEPER	0.14	7.14286
AS_ICPL_10zu1_profilescan_B_c2	IMNGEADAMSLDGGFVYIAGK	0.17	5.88235
AS_ICPL_10zu1_profilescan_B_c2	MDAKMYLGYEYVTAIR	0.51	1.96078
AS_ICPL_10zu1_profilescan_B_c2	NLNEKDYELLCLDGTR	0.11	9.09091
AS_ICPL_10zu1_profilescan_B_c2	SDNCEDTPEAGYFAVAVVK	0.06	16.6667
AS_ICPL_10zu1_profilescan_B_c2	SVIPSDGPSVACVK	0.13	7.69231
AS_ICPL_10zu1_profilescan_B_c2	DTHKSEIAHR	0.17	5.88235
AS_ICPL_10zu1_profilescan_C_c2	APNHAVVTRK	0.06	16.6667
AS_ICPL_10zu1_profilescan_C_c2	DLLFRDDTVCLAKLHDR	0.25	4
AS_ICPL_10zu1_profilescan_C_c2	DSAHGFLKVPPR	0.38	2.63158
AS_ICPL_10zu1_profilescan_C_c2	NLNEKDYELLCLDGTR	0.12	8.33333
AS_ICPL_10zu1_profilescan_C_c2	SVIPSDGPSVACVK	0.07	14.2857
AS_ICPL_10zu1_profilescan_C_c2	VLYPNDNFFEGKELR	0.36	2.77778
AS_ICPL_10zu1_profilescan_C_c2	DTHKSEIAHR	0.63	1.5873
AS_ICPL_10zu1_profilescan_C_c2	ETYGDMADCCEK	0.22	4.54545
AS_ICPL_10zu1_profilescan_C_c2	ETYGDMADCCEKQEPER	0.14	7.14286
Mean:		0.2245	7.54199
Stdev:		0.186222	4.94106
Error:		0.829497	0.65514
