# Supplementary material for: MASPECTRAS: a platform for management and analysis of proteomics LC-MS/MS data
Source: BMC Bioinformatics. 2007 Jun 13;8:197. doi: 10.1186/1471-2105-8-197 (PMC1906842; doi:10.1186/1471-2105-8-197)
Supplement: Additional file 4 — Quantification results and comparison with MSQuant and PepQuan. This zipped folder contains the comparison of the quantification results from MASPECTRAS, MSQuant, and PepQuan (QuantificationComparisonOfPrograms.xls), the detailed quantification results of MSQuant (MSQuantResults.xls), PepQuan (PepQuanResults.xls), the automatic quantification with MASPECTRAS (ICPL_Protmix_li_he_Automatic.xls), and the manual evaluation using centroid mode data with MASPECTRAS (ICPL_Protmix_li_he_Centroid_Manual.xls). Furthermore the calculated regression lines of MASPECTRAS are included (PNG-files). The original data files used for the quantification are downloadable directly at the MASPECTRAS application (see availability and requirements). [file 1471-2105-8-197-S4.zip › addData4/ICPL_Protmix_li_he_Automatic.xls]

## Sheet: ICPL_Protmix_1li_10he_All
Search	Sequence	Z	XK*: 111.04	XK@: 105.02	Ratio 1/2	Ratio 2/1
AS_ICPL_1lizu10he_profilescan_B_c2	.CASIQK*FGER.	2,3	24121205	4966060	4.85721	0.205879
AS_ICPL_1lzu10h_profilescan_A_c2	.CCTK*PESER.	2	20870888	5051661	4.13149	0.242043
AS_ICPL_1lizu10he_profilescan_B_c2	.DDTVCLAK*LHDR.	2	9107762	690389	13.1922	0.0758023
AS_ICPL_1lzu10h_profilescan_A_c2	.DDTVCLAK*LHDR.	2	8646062	616310	14.0287	0.0712822
AS_ICPL_1lizu10he_profilescan_B_c2	.EACVHK*ILR.	2	1.05525e+06	144859	7.28468	0.137274
AS_ICPL_1lizu10he_profilescan_B_c2	.FDEFFSEGCAPGSK*K.	2,3	6.99192e+06	912326	7.66384	0.130483
AS_ICPL_1lizu10he_profilescan_B_c2	.FDEFFSEGCAPGSKK*.	2,3	6.99192e+06	912326	7.66384	0.130483
AS_ICPL_1lizu10he_profilescan_B_c2	.K*ASYLDCIR.	2	7194113	818402	8.79043	0.11376
AS_ICPL_1lzu10h_profilescan_A_c2	.K*ASYLDCIR.	2	7160612	688724	10.3969	0.0961823
AS_ICPL_1lzu10h_profilescan_A_c2	.K*CSTSSLLEACTFR.	2	14680129	1.12099e+06	13.0956	0.0763614
AS_ICPL_1lizu10he_profilescan_B_c2	.K*DK*EACVHK.	2	3.55241e+06	465937	7.62423	0.131161
AS_ICPL_1lzu10h_profilescan_A_c2	.K*DK*EACVHK.	2	3331645	411842	8.08962	0.123615
AS_ICPL_1lzu10h_profilescan_A_c2	.K*DKEACVHK*ILR.	3	4.73709e+06	506698	9.34895	0.106964
AS_ICPL_1lzu10h_profilescan_A_c2	.KDK*EACVHK*ILR.	3	4.73709e+06	506698	9.34895	0.106964
AS_ICPL_1lizu10he_profilescan_B_c2	.K*SCHTAVGR.	2	1.39141e+07	2.0996e+06	6.627	0.150898
AS_ICPL_1lzu10h_profilescan_A_c2	.K*SCHTAVGR.	2	1.37276e+07	2.0398e+06	6.72986	0.148592
AS_ICPL_1lizu10he_profilescan_B_c2	.K*SCHTGLGR.	2	1.39141e+07	2.0996e+06	6.627	0.150898
AS_ICPL_1lzu10h_profilescan_A_c2	.K*SCHTGLGR.	2	1.37276e+07	2.0398e+06	6.72986	0.148592
AS_ICPL_1lizu10he_profilescan_B_c2	.K*VPQVSTPTLVEVSR.	2	26676380	5067761	5.26394	0.189972
AS_ICPL_1lizu10he_profilescan_B_c2	.LCMGSGLNLCEPNNK*EGYYGYTGAFR.	3	2773301	417355	6.64494	0.15049
AS_ICPL_1lzu10h_profilescan_A_c2	.LK*CDEWSVNSVGK.	2	4518921	553596	8.16284	0.122506
AS_ICPL_1lizu10he_profilescan_B_c2	.SVIPSDGPSVACVK*K*ASYLDCIR.	3	6499622	787370	8.25485	0.121141
AS_ICPL_1lzu10h_profilescan_A_c2	.SVIPSDGPSVACVK*K*ASYLDCIR.	3	6565565	738122	8.89496	0.112423
AS_ICPL_1lizu10he_profilescan_C_c2	.VSALYK*NPR.	2	143276	30034.2	4.77043	0.209625
AS_ICPL_1lzu10h_profilescan_A_c2	.VSALYK*NPR.	2	6153618	451849	13.6187	0.0734282
AS_ICPL_1lzu10h_profilescan_A_c2	.WCAVSEHEATK*CQSFR.	2	4.60791e+06	379316	12.148	0.0823184
AS_ICPL_1lzu10h_profilescan_A_c2	.YLGEEYVK*AVGNLR.	2	1.98077e+06	433474	4.56952	0.218842
Mean:					8.31699	0.13437
Standard Dev.:					2.84525	0.0461411
Error:					0.342101	0.343389

## Sheet: ICPL_Protmix_1li_5he_All
Search	Sequence	Z	XK*: 111.04	XK@: 105.02	Ratio 1/2	Ratio 2/1
AS_ICPL_1lizu5he_profilescan_B_c2	.ALK*AWSVAR.	2	17118886	5.3542e+06	3.19728	0.312766
AS_ICPL_1lzu5h_profilescan_A_c2	.ALK*AWSVAR.	2	17825754	5664026	3.14719	0.317744
AS_ICPL_1lzu5h_profilescan_C_c2	.CASIQK*FGER.	2,3	15980559	4970322	3.2152	0.311023
AS_ICPL_1lizu5he_profilescan_B_c2	.CASIQK*FGER.	2	11861334	3.67554e+06	3.2271	0.309875
AS_ICPL_1lzu5h_profilescan_A_c2	.CASIQK*FGER.	2,3	14465661	4.61148e+06	3.13688	0.318788
AS_ICPL_1lzu5h_profilescan_C_c2	.CCTK*PESER.	2	15025147	5.52246e+06	2.72074	0.367548
AS_ICPL_1lizu5he_profilescan_B_c2	.CCTK*PESER.	2	13383540	4943139	2.7075	0.369345
AS_ICPL_1lzu5h_profilescan_A_c2	.CLVEK*GDVAFVK.	2	2.05218e+06	821917	2.49682	0.40051
AS_ICPL_1lizu5he_profilescan_B_c2	.DDTVCLAK*LHDR.	2	6041739	935069	6.46127	0.154768
AS_ICPL_1lzu5h_profilescan_A_c2	.DDTVCLAK*LHDR.	2	6.04752e+06	955443	6.32955	0.157989
AS_ICPL_1lizu5he_profilescan_B_c2	.EGTCPEAPTDECK*PVK.	2	2.00054e+06	691456	2.89323	0.345635
AS_ICPL_1lzu5h_profilescan_A_c2	.EGTCPEAPTDECK*PVK.	2	2.33663e+06	642615	3.63613	0.275017
AS_ICPL_1lizu5he_profilescan_B_c2	.EGTCPEAPTDECKPVK*.	2	2.00054e+06	691456	2.89323	0.345635
AS_ICPL_1lzu5h_profilescan_A_c2	.EGTCPEAPTDECKPVK*.	2	2.33663e+06	642615	3.63613	0.275017
AS_ICPL_1lizu5he_profilescan_B_c2	.FDEFFSEGCAPGSK*K*DSSLCK.	3	2482619	637789	3.89254	0.256902
AS_ICPL_1lzu5h_profilescan_A_c2	.FDEFFSEGCAPGSK*K*DSSLCK.	3	2.0177e+06	588048	3.43118	0.291445
AS_ICPL_1lizu5he_profilescan_B_c2	.FDEFFSEGCAPGSK*KDSSLCK*.	3	2482619	637789	3.89254	0.256902
AS_ICPL_1lzu5h_profilescan_A_c2	.FDEFFSEGCAPGSK*KDSSLCK*.	3	2.0177e+06	588048	3.43118	0.291445
AS_ICPL_1lizu5he_profilescan_B_c2	.FDEFFSEGCAPGSKK*DSSLCK*.	3	2482619	637789	3.89254	0.256902
AS_ICPL_1lzu5h_profilescan_A_c2	.FDEFFSEGCAPGSKK*DSSLCK*.	3	2.0177e+06	588048	3.43118	0.291445
AS_ICPL_1lzu5h_profilescan_C_c2	.GK*K*SCHTAVGR.	2	9870146	1.56898e+06	6.29078	0.158963
AS_ICPL_1lzu5h_profilescan_C_c2	.GK*K*SCHTGLGR.	2	9870146	1.56898e+06	6.29078	0.158963
AS_ICPL_1lzu5h_profilescan_C_c2	.GLAGVENVTELK*K.	2	339863	148737	2.285	0.437637
AS_ICPL_1lzu5h_profilescan_C_c2	.GLAGVENVTELKK*.	2	339863	148737	2.285	0.437637
AS_ICPL_1lizu5he_profilescan_B_c2	.GLAGVENVTELK*K*NFNR.	3	1839879	292174	6.2972	0.158801
AS_ICPL_1lzu5h_profilescan_C_c2	.K*ASYLDCIR.	2	5131897	1.63163e+06	3.14526	0.317939
AS_ICPL_1lzu5h_profilescan_C_c2	.K*CSTSSLLEACTFR.	2	10383350	1.72438e+06	6.02148	0.166072
AS_ICPL_1lizu5he_profilescan_B_c2	.K*DK*EACVHK.	2	2.52325e+06	631176	3.99769	0.250145
AS_ICPL_1lzu5h_profilescan_A_c2	.K*DKEACVHK*ILR.	3	2606846	753503	3.45964	0.289048
AS_ICPL_1lzu5h_profilescan_A_c2	.KDK*EACVHK*ILR.	3	2606846	753503	3.45964	0.289048
AS_ICPL_1lizu5he_profilescan_B_c2	.K*DK*EACVHK*ILR.	3	11762130	1.33613e+06	8.80311	0.113596
AS_ICPL_1lzu5h_profilescan_C_c2	.K*DSGFQMNQLR.	2	2.63503e+06	849263	3.10272	0.322297
AS_ICPL_1lzu5h_profilescan_C_c2	.K*SCHTAVGR.	2	9.46291e+06	2.12637e+06	4.45027	0.224705
AS_ICPL_1lizu5he_profilescan_B_c2	.K*SCHTAVGR.	2	9.44208e+06	1.76982e+06	5.33505	0.18744
AS_ICPL_1lzu5h_profilescan_A_c2	.K*SCHTAVGR.	2	1.01902e+07	3.17877e+06	3.20571	0.311943
AS_ICPL_1lzu5h_profilescan_C_c2	.K*SCHTGLGR.	2	9.46291e+06	2.12637e+06	4.45027	0.224705
AS_ICPL_1lizu5he_profilescan_B_c2	.K*SCHTGLGR.	2	9.44208e+06	1.76982e+06	5.33505	0.18744
AS_ICPL_1lzu5h_profilescan_A_c2	.K*SCHTGLGR.	2	1.01902e+07	3.17877e+06	3.20571	0.311943
AS_ICPL_1lizu5he_profilescan_B_c2	.K*VPQVSTPTLVEVSR.	2	17169528	6035645	2.84469	0.351532
AS_ICPL_1lzu5h_profilescan_A_c2	.K*VPQVSTPTLVEVSR.	2	16974352	5852602	2.90031	0.344791
AS_ICPL_1lizu5he_profilescan_B_c2	.LCVLHEK*TPVSEK*VTK*CCTESLVNR.	3	7.64347e+06	2445982	3.12491	0.320009
AS_ICPL_1lzu5h_profilescan_A_c2	.NLNEK*DYELLCLDGTR.	2	1172057	364659	3.21411	0.311128
AS_ICPL_1lzu5h_profilescan_C_c2	.SLGK*VGTR.	2	12629412	5617689	2.24815	0.44481
AS_ICPL_1lzu5h_profilescan_C_c2	.VLYPNDNFFEGK*ELR.	2	1.47904e+06	207382	7.13195	0.140214
AS_ICPL_1lzu5h_profilescan_A_c2	.VLYPNDNFFEGK*ELR.	2	1.48391e+06	261056	5.68425	0.175925
AS_ICPL_1lzu5h_profilescan_C_c2	.VSALYK*NPR.	2	3.84266e+06	585831	6.55933	0.152455
AS_ICPL_1lizu5he_profilescan_B_c2	.VSALYK*NPR.	2	3598065	580290	6.20046	0.161278
AS_ICPL_1lzu5h_profilescan_A_c2	.VSALYK*NPR.	2	4.04677e+06	627850	6.44544	0.155148
AS_ICPL_1lzu5h_profilescan_A_c2	.WCAVSEHEATK*CQSFR.	3	8094623	1431733	5.65372	0.176875
AS_ICPL_1lizu5he_profilescan_B_c2	.YLGEEYVK*AVGNLR.	2	1.26413e+06	408716	3.09292	0.323319
Mean:					4.1638	0.27025
Standard Dev.:					1.56162	0.0862265
Error:					0.375048	0.319062

## Sheet: ICPL_Protmix_1li_2he_All
Search	Sequence	Z	XK*: 111.04	XK@: 105.02	Ratio 1/2	Ratio 2/1
AS_ICPL_1lzu2h_profilescan_A_c2	.ALK*AWSVAR.	2	25828628	14011201	1.84343	0.542468
AS_ICPL_1lzu2h_profilescan_A_c2	.CASIQK*FGER.	2,3	17054738	9740056	1.75099	0.571106
AS_ICPL_1lzu2h_profilescan_C_c2	.CASIQK*FGER.	3	2.90957e+06	1.79526e+06	1.62069	0.61702
AS_ICPL_1lzu2h_profilescan_B_c2	.CASIQK*FGER.	2	14390666	8483892	1.69623	0.589541
AS_ICPL_1lzu2h_profilescan_A_c2	.CCTK*PESER.	2	15547348	10196082	1.52484	0.655808
AS_ICPL_1lzu2h_profilescan_B_c2	.CCTK*PESER.	2	15066490	10219218	1.47433	0.678275
AS_ICPL_1lzu2h_profilescan_B_c2	.CLVEK*GDVAFVK.	2	2647639	2095552	1.26346	0.79148
AS_ICPL_1lzu2h_profilescan_A_c2	.DDTVCLAK*LHDR.	2	7.15536e+06	2.5615e+06	2.79343	0.357983
AS_ICPL_1lzu2h_profilescan_B_c2	.DK*EACVHK*ILR.	2	1.19299e+06	678143	1.7592	0.56844
AS_ICPL_1lzu2h_profilescan_C_c2	.DLLFRDDTVCLAK*LHDR.	3	1.77136e+06	1056154	1.67718	0.596239
AS_ICPL_1lzu2h_profilescan_C_c2	.DSAHGFLK*VPPR.	2	1.82219e+06	594766	3.06371	0.326402
AS_ICPL_1lzu2h_profilescan_B_c2	.EGTCPEAPTDECK*PVK.	2	2.55724e+06	1.6433e+06	1.55616	0.642607
AS_ICPL_1lzu2h_profilescan_B_c2	.EGTCPEAPTDECKPVK*.	2	2.55724e+06	1.6433e+06	1.55616	0.642607
AS_ICPL_1lzu2h_profilescan_C_c2	.FDEFFSEGCAPGSK*K.	3	2.60054e+06	1.54692e+06	1.68111	0.594845
AS_ICPL_1lzu2h_profilescan_C_c2	.FDEFFSEGCAPGSKK*.	3	2.60054e+06	1.54692e+06	1.68111	0.594845
AS_ICPL_1lzu2h_profilescan_A_c2	.GK*K*SCHTAVGR.	2,3	1.48371e+07	8.31561e+06	1.78425	0.560461
AS_ICPL_1lzu2h_profilescan_C_c2	.GK*K*SCHTAVGR.	2	1.09347e+07	3433547	3.18467	0.314004
AS_ICPL_1lzu2h_profilescan_B_c2	.GK*K*SCHTAVGR.	2,3	1.42917e+07	4.76442e+06	2.99967	0.33337
AS_ICPL_1lzu2h_profilescan_A_c2	.GK*K*SCHTGLGR.	2	1.30169e+07	3.80497e+06	3.42103	0.29231
AS_ICPL_1lzu2h_profilescan_C_c2	.GK*K*SCHTGLGR.	2	1.09347e+07	3433547	3.18467	0.314004
AS_ICPL_1lzu2h_profilescan_B_c2	.GK*K*SCHTGLGR.	2	12433477	3.63094e+06	3.42432	0.292029
AS_ICPL_1lzu2h_profilescan_C_c2	.GLAGVENVTELK*K.	2	370214	203156	1.82231	0.548753
AS_ICPL_1lzu2h_profilescan_C_c2	.GLAGVENVTELKK*.	2	370214	203156	1.82231	0.548753
AS_ICPL_1lzu2h_profilescan_C_c2	.K*ASYLDCIR.	2	5952734	3.92397e+06	1.51702	0.659188
AS_ICPL_1lzu2h_profilescan_C_c2	.K*DK*EACVHK.	2	2440834	1355744	1.80036	0.555443
AS_ICPL_1lzu2h_profilescan_B_c2	.K*DK*EACVHK.	2	2.47946e+06	1.45455e+06	1.70463	0.586638
AS_ICPL_1lzu2h_profilescan_C_c2	.K*PVDEYKDCHLAQVPSHTVVAR.	3	11878490	6223854	1.90854	0.52396
AS_ICPL_1lzu2h_profilescan_A_c2	.K*SCHTAVGR.	2	9050829	6.41613e+06	1.41064	0.7089
AS_ICPL_1lzu2h_profilescan_C_c2	.K*SCHTAVGR.	2	9.62772e+06	2.87575e+06	3.3479	0.298695
AS_ICPL_1lzu2h_profilescan_B_c2	.K*SCHTAVGR.	2	9.40773e+06	6.65058e+06	1.41457	0.706926
AS_ICPL_1lzu2h_profilescan_A_c2	.K*SCHTGLGR.	2	9050829	6.41613e+06	1.41064	0.7089
AS_ICPL_1lzu2h_profilescan_C_c2	.K*SCHTGLGR.	2	9.62772e+06	2.87575e+06	3.3479	0.298695
AS_ICPL_1lzu2h_profilescan_B_c2	.K*SCHTGLGR.	2	9.40773e+06	6.65058e+06	1.41457	0.706926
AS_ICPL_1lzu2h_profilescan_A_c2	.K*VPQVSTPTLVEVSR.	2	19783936	12840956	1.54069	0.64906
AS_ICPL_1lzu2h_profilescan_C_c2	.K*VPQVSTPTLVEVSR.	2	19977460	15243958	1.31052	0.763058
AS_ICPL_1lzu2h_profilescan_B_c2	.K*VPQVSTPTLVEVSR.	2	19432336	12289835	1.58117	0.632442
AS_ICPL_1lzu2h_profilescan_A_c2	.LK*CDEWSVNSVGK.	2	3928063	2.31076e+06	1.6999	0.588269
AS_ICPL_1lzu2h_profilescan_C_c2	.LK*CDEWSVNSVGK.	2	3843303	2457792	1.56372	0.6395
AS_ICPL_1lzu2h_profilescan_C_c2	.NIATSGK*FSSDR.	2	5.67343e+06	2.15184e+06	2.63654	0.379284
AS_ICPL_1lzu2h_profilescan_C_c2	.NLNEK*DYELLCLDGTR.	3	2.06655e+06	1.29691e+06	1.59345	0.627569
AS_ICPL_1lzu2h_profilescan_A_c2	.NTYEK*YLGEEYVK.	2	3229910	2009696	1.60716	0.622214
AS_ICPL_1lzu2h_profilescan_A_c2	.SETK*DLLFR.	3	1.04931e+06	446090	2.35224	0.425127
AS_ICPL_1lzu2h_profilescan_A_c2	.VLYPNDNFFEGK*ELR.	3	3.17304e+06	1.02041e+06	3.10957	0.321588
AS_ICPL_1lzu2h_profilescan_B_c2	.VLYPNDNFFEGK*ELR.	3	3.39948e+06	1.12449e+06	3.02314	0.330782
AS_ICPL_1lzu2h_profilescan_A_c2	.VSALYK*NPR.	2	4540242	1.56398e+06	2.903	0.344471
AS_ICPL_1lzu2h_profilescan_C_c2	.VSALYK*NPR.	2	4360582	1.39613e+06	3.12333	0.320171
AS_ICPL_1lzu2h_profilescan_C_c2	.YLGEEYVK*AVGNLR.	3	1.60486e+06	1.05444e+06	1.52201	0.657028
AS_ICPL_1lzu2h_profilescan_B_c2	.YLGEEYVK*AVGNLR.	2	1.87858e+06	1.08162e+06	1.73682	0.575765
Mean:					2.06594	0.533416
Standard Dev.:					0.709654	0.149901
Error:					0.343501	0.281022

## Sheet: ICPL_Protmix_1li_1he_All
Search	Sequence	Z	N-termXK*: 111.04	N-termXK@: 105.02	Ratio 1/2	Ratio 2/1
AS_ICPL_1zu1_profilescan_A_c2	.ALK*AWSVAR.	2	18048246	1.92441e+07	0.937861	1.06626
AS_ICPL_1zu1_profilescan_B_c2	.ALK*AWSVAR.	2	17674772	16453314	1.07424	0.930893
AS_ICPL_1zu1_profilescan_A_c2	.CASIQK*FGER.	3	2.64412e+06	2.67594e+06	0.988107	1.01204
AS_ICPL_1zu1_profilescan_B_c2	.CASIQK*FGER.	2,3	1.48013e+07	1.58367e+07	0.934622	1.06995
AS_ICPL_1zu1_profilescan_A_c2	.CCTK*PESER.	2	11286048	14609262	0.772527	1.29445
AS_ICPL_1zu1_profilescan_A_c2	.CLVEK*GDVAFVK.	2,3	2.50024e+06	3.73052e+06	0.670212	1.49207
AS_ICPL_1zu1_profilescan_C_c2	.CLVEK*GDVAFVK.	2	1.90742e+06	2748623	0.693954	1.44102
AS_ICPL_1zu1_profilescan_B_c2	.CLVEK*GDVAFVK.	2	2.18836e+06	3.11517e+06	0.702484	1.42352
AS_ICPL_1zu1_profilescan_A_c2	.DDTVCLAK*LHDR.	2	6269068	4471700	1.40194	0.713296
AS_ICPL_1zu1_profilescan_C_c2	.DDTVCLAK*LHDR.	2,3	9.04153e+06	6.01474e+06	1.50323	0.665235
AS_ICPL_1zu1_profilescan_B_c2	.DDTVCLAK*LHDR.	2,3	9.70688e+06	6.49497e+06	1.49452	0.66911
AS_ICPL_1zu1_profilescan_C_c2	.DHMK*SVIPSDGPSVACVK.	2	826006	1.12786e+06	0.732366	1.36544
AS_ICPL_1zu1_profilescan_B_c2	.DHMK*SVIPSDGPSVACVK.	3	2.09162e+06	2376049	0.880294	1.13598
AS_ICPL_1zu1_profilescan_C_c2	.DLLFRDDTVCLAK*LHDR.	3	748154	743062	1.00685	0.993194
AS_ICPL_1zu1_profilescan_A_c2	.DSAHGFLK*VPPR.	2	1.39638e+06	1.54259e+06	0.905219	1.10471
AS_ICPL_1zu1_profilescan_C_c2	.DSAHGFLK*VPPR.	2	989753	972678	1.01755	0.982748
AS_ICPL_1zu1_profilescan_B_c2	.DSAHGFLK*VPPR.	2	947710	1.10186e+06	0.8601	1.16266
AS_ICPL_1zu1_profilescan_A_c2	.EACVHK*ILR.	2	536328	642426	0.834848	1.19782
AS_ICPL_1zu1_profilescan_C_c2	.EACVHK*ILR.	2	521436	672920	0.774885	1.29051
AS_ICPL_1zu1_profilescan_B_c2	.EACVHK*ILR.	2	529445	835181	0.633928	1.57747
AS_ICPL_1zu1_profilescan_A_c2	.EGTCPEAPTDECK*PVK.	2	2166433	2.4124e+06	0.89804	1.11354
AS_ICPL_1zu1_profilescan_C_c2	.EGTCPEAPTDECK*PVK.	2	1.94701e+06	2.19324e+06	0.887734	1.12646
AS_ICPL_1zu1_profilescan_B_c2	.EGTCPEAPTDECK*PVK.	2	1878809	2240483	0.838573	1.1925
AS_ICPL_1zu1_profilescan_A_c2	.EGTCPEAPTDECKPVK*.	2	2166433	2.4124e+06	0.89804	1.11354
AS_ICPL_1zu1_profilescan_C_c2	.EGTCPEAPTDECKPVK*.	2	1.94701e+06	2.19324e+06	0.887734	1.12646
AS_ICPL_1zu1_profilescan_B_c2	.EGTCPEAPTDECKPVK*.	2	1878809	2240483	0.838573	1.1925
AS_ICPL_1zu1_profilescan_A_c2	.ETYGDMADCCEK*QEPER.	2	6.58882e+06	7344189	0.897148	1.11464
AS_ICPL_1zu1_profilescan_B_c2	.ETYGDMADCCEK*QEPER.	2	5.31628e+06	4.91459e+06	1.08173	0.924441
AS_ICPL_1zu1_profilescan_B_c2	.ETYGDM%ADCCEK*QEPER.	3	890568	790712	1.12629	0.887873
AS_ICPL_1zu1_profilescan_A_c2	.FDEFFSEGCAPGSK*K.	2	3329491	2.94916e+06	1.12896	0.885768
AS_ICPL_1zu1_profilescan_B_c2	.FDEFFSEGCAPGSK*K.	2	3.63623e+06	2.8739e+06	1.26526	0.790352
AS_ICPL_1zu1_profilescan_A_c2	.FDEFFSEGCAPGSKK*.	2	3329491	2.94916e+06	1.12896	0.885768
AS_ICPL_1zu1_profilescan_B_c2	.FDEFFSEGCAPGSKK*.	2	3.63623e+06	2.8739e+06	1.26526	0.790352
AS_ICPL_1zu1_profilescan_A_c2	.FDEFFSEGCAPGSKK*DSSLCK*.	3	1.14158e+06	1.3095e+06	0.871763	1.1471
AS_ICPL_1zu1_profilescan_B_c2	.FDEFFSEGCAPGSKK*DSSLCK*.	3	1714167	2107476	0.813374	1.22945
AS_ICPL_1zu1_profilescan_A_c2	.FDEFFSEGCAPGSK*KDSSLCK*.	3	1.14158e+06	1.3095e+06	0.871763	1.1471
AS_ICPL_1zu1_profilescan_B_c2	.FDEFFSEGCAPGSK*KDSSLCK*.	3	1714167	2107476	0.813374	1.22945
AS_ICPL_1zu1_profilescan_A_c2	.FDEFFSEGCAPGSK*K*DSSLCK.	3	1.14158e+06	1.3095e+06	0.871763	1.1471
AS_ICPL_1zu1_profilescan_B_c2	.FDEFFSEGCAPGSK*K*DSSLCK.	3	1714167	2107476	0.813374	1.22945
AS_ICPL_1zu1_profilescan_A_c2	.GKK*SCHTAVGR.	2	153526	166864	0.920065	1.08688
AS_ICPL_1zu1_profilescan_C_c2	.GK*K*SCHTGLGR.	2	8.82176e+06	5.84638e+06	1.50892	0.662723
AS_ICPL_1zu1_profilescan_A_c2	.GKK*SCHTGLGR.	2	153526	166864	0.920065	1.08688
AS_ICPL_1zu1_profilescan_A_c2	.GK*KSCHTGLGR.	2	153526	166864	0.920065	1.08688
AS_ICPL_1zu1_profilescan_C_c2	.GLAGVENVTELK*K*NFNR.	3	799975	597074	1.33982	0.746367
AS_ICPL_1zu1_profilescan_A_c2	.K*ASYLDCIR.	2	5240413	6103863	0.85854	1.16477
AS_ICPL_1zu1_profilescan_C_c2	.K*ASYLDCIR.	2	5275301	5522476	0.955242	1.04686
AS_ICPL_1zu1_profilescan_B_c2	.K*ASYLDCIR.	2	5334629	5725797	0.931683	1.07333
AS_ICPL_1zu1_profilescan_C_c2	.K*CSTSSLLEACTFR.	2	10056210	7676514	1.31	0.763361
AS_ICPL_1zu1_profilescan_A_c2	.K*DK*EACVHK.	2	2.09776e+06	2.06484e+06	1.01594	0.984308
AS_ICPL_1zu1_profilescan_C_c2	.K*DK*EACVHK.	2	1.95921e+06	2.13657e+06	0.916987	1.09053
AS_ICPL_1zu1_profilescan_C_c2	.K*DKEACVHK*ILR.	3	3.39109e+06	2.51546e+06	1.3481	0.741784
AS_ICPL_1zu1_profilescan_B_c2	.K*DKEACVHK*ILR.	3	3.40148e+06	4.65757e+06	0.730312	1.36928
AS_ICPL_1zu1_profilescan_C_c2	.KDK*EACVHK*ILR.	3	3.39109e+06	2.51546e+06	1.3481	0.741784
AS_ICPL_1zu1_profilescan_B_c2	.KDK*EACVHK*ILR.	3	3.40148e+06	4.65757e+06	0.730312	1.36928
AS_ICPL_1zu1_profilescan_A_c2	.K*PVDEYKDCHLAQVPSHTVVAR.	3	8987318	9646536	0.931663	1.07335
AS_ICPL_1zu1_profilescan_C_c2	.K*PVDEYKDCHLAQVPSHTVVAR.	2	407703	561823	0.725679	1.37802
AS_ICPL_1zu1_profilescan_A_c2	.KPVDEYK*DCHLAQVPSHTVVAR.	3	8987318	9646536	0.931663	1.07335
AS_ICPL_1zu1_profilescan_C_c2	.KPVDEYK*DCHLAQVPSHTVVAR.	2	407703	561823	0.725679	1.37802
AS_ICPL_1zu1_profilescan_A_c2	.K*PVEEYANCHLAR.	2	10515979	8256039	1.27373	0.785095
AS_ICPL_1zu1_profilescan_C_c2	.K*PVEEYANCHLAR.	2	9554178	6989073	1.36702	0.73152
AS_ICPL_1zu1_profilescan_A_c2	.K*SCHTAVGR.	2	6.70354e+06	9.31415e+06	0.719716	1.38944
AS_ICPL_1zu1_profilescan_C_c2	.K*SCHTAVGR.	2	6.66942e+06	8939905	0.746028	1.34043
AS_ICPL_1zu1_profilescan_B_c2	.K*SCHTAVGR.	2	6.35505e+06	5148328	1.23439	0.810116
AS_ICPL_1zu1_profilescan_A_c2	.K*SCHTGLGR.	2	6.70354e+06	9.31415e+06	0.719716	1.38944
AS_ICPL_1zu1_profilescan_C_c2	.K*SCHTGLGR.	2	6.66942e+06	8939905	0.746028	1.34043
AS_ICPL_1zu1_profilescan_B_c2	.K*SCHTGLGR.	2	6.35505e+06	5148328	1.23439	0.810116
AS_ICPL_1zu1_profilescan_A_c2	.K*VPQVSTPTLVEVSR.	2,3	20254418	2.24412e+07	0.902554	1.10797
AS_ICPL_1zu1_profilescan_C_c2	.K*VPQVSTPTLVEVSR.	2,3	23571789	25447965	0.926274	1.07959
AS_ICPL_1zu1_profilescan_B_c2	.K*VPQVSTPTLVEVSR.	2	17206204	23626896	0.728246	1.37316
AS_ICPL_1zu1_profilescan_A_c2	.LCVLHEK*TPVSEK*VTK*CCTESLVNR.	3	2.69095e+06	3.856e+06	0.69786	1.43295
AS_ICPL_1zu1_profilescan_C_c2	.LCVLHEK*TPVSEK*VTK*CCTESLVNR.	3	1.40218e+06	1.93591e+06	0.724299	1.38064
AS_ICPL_1zu1_profilescan_B_c2	.LCVLHEK*TPVSEK*VTK*CCTESLVNR.	3	852591	877702	0.97139	1.02945
AS_ICPL_1zu1_profilescan_A_c2	.LK*CDEWSVNSVGK.	2	3.58803e+06	5.04386e+06	0.711365	1.40575
AS_ICPL_1zu1_profilescan_C_c2	.LK*CDEWSVNSVGK.	2,3	3.752e+06	4.34966e+06	0.862596	1.15929
AS_ICPL_1zu1_profilescan_B_c2	.LK*CDEWSVNSVGK.	2	3.3455e+06	4624632	0.72341	1.38234
AS_ICPL_1zu1_profilescan_A_c2	.NIATSGK*FSSDR.	2	5455462	3.63431e+06	1.5011	0.666179
AS_ICPL_1zu1_profilescan_C_c2	.NIATSGK*FSSDR.	3	605586	445300	1.35995	0.735321
AS_ICPL_1zu1_profilescan_A_c2	.NLNEK*DYELLCLDGTR.	2	528031	546362	0.966449	1.03472
AS_ICPL_1zu1_profilescan_C_c2	.NLNEK*DYELLCLDGTR.	2,3	1.77952e+06	2.08391e+06	0.853935	1.17105
AS_ICPL_1zu1_profilescan_B_c2	.NLNEK*DYELLCLDGTR.	2	613891	891649	0.688489	1.45246
AS_ICPL_1zu1_profilescan_A_c2	.NTYEK*YLGEEYVK.	2	2.4959e+06	3.44027e+06	0.725494	1.37837
AS_ICPL_1zu1_profilescan_C_c2	.NTYEK*YLGEEYVK.	2	2.31854e+06	2.79187e+06	0.83046	1.20415
AS_ICPL_1zu1_profilescan_B_c2	.NTYEK*YLGEEYVK.	2	3.5426e+06	4256797	0.832223	1.2016
AS_ICPL_1zu1_profilescan_A_c2	.SASDLTWDNLK*GK*K*SCHTAVGR.	3	484775	470990	1.02927	0.971565
AS_ICPL_1zu1_profilescan_C_c2	.SASDLTWDNLK*GK*K*SCHTAVGR.	3	1.06785e+06	951142	1.12271	0.890704
AS_ICPL_1zu1_profilescan_B_c2	.SASDLTWDNLK*GK*K*SCHTAVGR.	3	907688	831895	1.09111	0.916499
AS_ICPL_1zu1_profilescan_C_c2	.SETK*DLLFR.	2	10315813	7257101	1.42148	0.703493
AS_ICPL_1zu1_profilescan_B_c2	.SETK*DLLFR.	2	10783864	8.21885e+06	1.31209	0.762143
AS_ICPL_1zu1_profilescan_C_c2	.SETK*DLLFRDDTVCLAK.	2	517438	921935	0.561252	1.78173
AS_ICPL_1zu1_profilescan_B_c2	.SETK*DLLFRDDTVCLAK.	2	614138	670198	0.916354	1.09128
AS_ICPL_1zu1_profilescan_B_c2	.SETK*DLLFRDDTVCLAK*LHDR.	3	366356	380662	0.962421	1.03905
AS_ICPL_1zu1_profilescan_A_c2	.SLGK*VGTR.	2	11011034	15024646	0.732865	1.36451
AS_ICPL_1zu1_profilescan_C_c2	.SLGK*VGTR.	2	10579068	13577336	0.779171	1.28342
AS_ICPL_1zu1_profilescan_B_c2	.SLGK*VGTR.	2	9415572	12691170	0.741899	1.34789
AS_ICPL_1zu1_profilescan_C_c2	.VSALYK*NPR.	2	3.01378e+06	2.02235e+06	1.49024	0.671035
AS_ICPL_1zu1_profilescan_A_c2	.WCAVSEHEATK*CQSFR.	2,3	1.18076e+07	8.4921e+06	1.39042	0.719208
AS_ICPL_1zu1_profilescan_B_c2	.WCAVSEHEATK*CQSFR.	2,3	1.13786e+07	7.9242e+06	1.43593	0.696411
AS_ICPL_1zu1_profilescan_C_c2	.YLGEEYVK*AVGNLR.	2	425896	453929	0.938243	1.06582
Mean:					0.969988	1.09057
Standard Dev.:					0.243088	0.247949
Error:					0.250609	0.227356

## Sheet: ICPL_Protmix_2li_1he_All
Search	Sequence	Z	XK*: 111.04	XK@: 105.02	Ratio 1/2	Ratio 2/1
AS_ICPL_2lizu1he_profilescan_B_c1	.ALK*AWSVAR.	2	6784221	1.23758e+07	0.548185	1.8242
AS_ICPL_2lizu1he_profilescan_B_c1	.CCTK*PESER.	2	4075458	10459348	0.389647	2.56642
AS_ICPL_2lizu1he_profilescan_A_c1	.CLVEK*GDVAFVK.	2	1.08885e+06	3.09828e+06	0.351436	2.84547
AS_ICPL_2lizu1he_profilescan_C_c1	.CLVEK*GDVAFVK.	2	1128768	2.74876e+06	0.410647	2.43518
AS_ICPL_2lizu1he_profilescan_B_c1	.CLVEK*GDVAFVK.	2	934769	2618282	0.357016	2.80099
AS_ICPL_2lizu1he_profilescan_A_c1	.DHMK*SVIPSDGPSVACVK.	2	297216	697807	0.425929	2.34781
AS_ICPL_2lizu1he_profilescan_A_c1	.DSAHGFLK*VPPR.	2	460312	1.14076e+06	0.403514	2.47823
AS_ICPL_2lizu1he_profilescan_C_c1	.DSAHGFLK*VPPR.	2	514670	1.12002e+06	0.459517	2.1762
AS_ICPL_2lizu1he_profilescan_C_c1	.EGTCPEAPTDECK*PVK.	2	918720	2.02682e+06	0.453281	2.20613
AS_ICPL_2lizu1he_profilescan_B_c1	.ETYGDMADCCEK*QEPER.	2	2.10905e+06	3.54584e+06	0.594794	1.68125
AS_ICPL_2lizu1he_profilescan_C_c1	.GK*K*SCHTAVGR.	2,3	1344450	3.78188e+06	0.355498	2.81296
AS_ICPL_2lizu1he_profilescan_B_c1	.GK*K*SCHTAVGR.	2	4.11638e+06	5.97834e+06	0.688549	1.45233
AS_ICPL_2lizu1he_profilescan_C_c1	.GK*K*SCHTGLGR.	2	907219	2.77951e+06	0.326395	3.06377
AS_ICPL_2lizu1he_profilescan_B_c1	.GK*K*SCHTGLGR.	2	4.11638e+06	5.97834e+06	0.688549	1.45233
AS_ICPL_2lizu1he_profilescan_B_c1	.K*DK*EACVHK.	2	784678	1.68588e+06	0.465441	2.1485
AS_ICPL_2lizu1he_profilescan_A_c1	.K*DKEACVHK*ILR.	3	1.56874e+06	3.23304e+06	0.485222	2.06091
AS_ICPL_2lizu1he_profilescan_B_c1	.K*DKEACVHK*ILR.	3	1.1684e+06	3.54943e+06	0.32918	3.03785
AS_ICPL_2lizu1he_profilescan_A_c1	.KDK*EACVHK*ILR.	3	1.56874e+06	3.23304e+06	0.485222	2.06091
AS_ICPL_2lizu1he_profilescan_B_c1	.KDK*EACVHK*ILR.	3	1.1684e+06	3.54943e+06	0.32918	3.03785
AS_ICPL_2lizu1he_profilescan_A_c1	.K*DSGFQMNQLR.	2	1135752	3109099	0.365299	2.73748
AS_ICPL_2lizu1he_profilescan_B_c1	.K*PVDEYK*DCHLAQVPSHTVVAR.	3	8006001	7.91454e+06	1.01156	0.988576
AS_ICPL_2lizu1he_profilescan_A_c1	.K*SCHTAVGR.	2	1.3322e+06	3.35554e+06	0.397015	2.5188
AS_ICPL_2lizu1he_profilescan_C_c1	.K*SCHTAVGR.	2	1.26508e+06	3.44822e+06	0.36688	2.72569
AS_ICPL_2lizu1he_profilescan_A_c1	.K*SCHTGLGR.	2	1.3322e+06	3.35554e+06	0.397015	2.5188
AS_ICPL_2lizu1he_profilescan_C_c1	.K*SCHTGLGR.	2	1.26508e+06	3.44822e+06	0.36688	2.72569
AS_ICPL_2lizu1he_profilescan_C_c1	.K*VPQVSTPTLVEVSR.	2	6710383	14718664	0.45591	2.19342
AS_ICPL_2lizu1he_profilescan_B_c1	.K*VPQVSTPTLVEVSR.	2	7308133	15633596	0.467463	2.13921
AS_ICPL_2lizu1he_profilescan_B_c1	.MDAK*MYLGYEYVTAIR.	3	221261	270770	0.817157	1.22376
AS_ICPL_2lizu1he_profilescan_A_c1	.NIATSGK*FSSDR.	2	2.03169e+06	3.28338e+06	0.618781	1.61608
AS_ICPL_2lizu1he_profilescan_B_c1	.NIATSGK*FSSDR.	2	2.22165e+06	3.02337e+06	0.734825	1.36087
AS_ICPL_2lizu1he_profilescan_C_c1	.NLNEK*DYELLCLDGTR.	2	534971	1377597	0.388337	2.57509
AS_ICPL_2lizu1he_profilescan_A_c1	.NTYEK*YLGEEYVK.	2	1.43384e+06	2.82066e+06	0.508336	1.9672
AS_ICPL_2lizu1he_profilescan_B_c1	.NTYEK*YLGEEYVK.	2	1.02978e+06	2641971	0.389778	2.56556
AS_ICPL_2lizu1he_profilescan_B_c1	.NTYEK*YLGEEYVK*AVGNLR.	3	1092838	1.18984e+06	0.918474	1.08876
AS_ICPL_2lizu1he_profilescan_B_c1	.SASDLTWDNLK*GK*K*SCHTAVGR.	3	529870	872668	0.607184	1.64695
AS_ICPL_2lizu1he_profilescan_C_c1	.SETK*DLLFR.	2	5584990	7099751	0.786646	1.27122
AS_ICPL_2lizu1he_profilescan_A_c1	.SETK*DLLFRDDTVCLAK*LHDR.	3	1.56419e+06	1.54357e+06	1.01336	0.986815
AS_ICPL_2lizu1he_profilescan_B_c1	.SLGK*VGTR.	2	2819914	8.27611e+06	0.340729	2.93488
AS_ICPL_2lizu1he_profilescan_C_c1	.SVIPSDGPSVACVK*K*ASYLDCIR.	3	1.25467e+06	2.91961e+06	0.429739	2.327
AS_ICPL_2lizu1he_profilescan_A_c1	.VSALYK*NPR.	2	1.36101e+06	2.01254e+06	0.676265	1.47871
AS_ICPL_2lizu1he_profilescan_C_c1	.VSALYK*NPR.	2	1.52641e+06	2.07025e+06	0.737306	1.35629
AS_ICPL_2lizu1he_profilescan_B_c1	.VSALYK*NPR.	2	1.3781e+06	1899403	0.725541	1.37828
Mean:					0.525421	2.11463
Standard Dev.:					0.190152	0.625439
Error:					0.361903	0.295768

## Sheet: ICPL_Protmix_5li_1he_All
Search	Sequence	Z	XK*: 111.04	XK@: 105.02	Ratio 1/2	Ratio 2/1
AS_ICPL_5lizu1he_profilescan_C_c1	.ALK*AWSVAR.	2	6.12696e+06	2.37299e+07	0.258196	3.87303
AS_ICPL_5lizu1he_profilescan_B_c1	.ALK*AWSVAR.	2	5446428	2.19204e+07	0.248463	4.02474
AS_ICPL_5lizu1he_profilescan_A_c1	.ALK*AWSVAR.	2	5263275	2.06674e+07	0.254666	3.92671
AS_ICPL_5lizu1he_profilescan_C_c1	.CCTK*PESER.	2	2443526	13488338	0.181158	5.52003
AS_ICPL_5lizu1he_profilescan_B_c1	.CCTK*PESER.	2	2.61046e+06	14010574	0.186321	5.36709
AS_ICPL_5lizu1he_profilescan_C_c1	.CLVEK*GDVAFVK.	2	669873	3.6178e+06	0.18516	5.40073
AS_ICPL_5lizu1he_profilescan_B_c1	.CLVEK*GDVAFVK.	2	645809	3680514	0.175467	5.69908
AS_ICPL_5lizu1he_profilescan_A_c1	.CLVEK*GDVAFVK.	2	578557	3420057	0.169166	5.91136
AS_ICPL_5lizu1he_profilescan_C_c1	.DDTVCLAK*LHDR.	2	1.697e+06	5437558	0.312088	3.20422
AS_ICPL_5lizu1he_profilescan_A_c1	.DDTVCLAK*LHDR.	2	1.65992e+06	5069127	0.327458	3.05383
AS_ICPL_5lizu1he_profilescan_A_c1	.DSAHGFLK*VPPR.	2	438783	1599305	0.274358	3.64487
AS_ICPL_5lizu1he_profilescan_C_c1	.GK*K*SCHTAVGR.	2	2.35652e+06	7.23615e+06	0.32566	3.07069
AS_ICPL_5lizu1he_profilescan_B_c1	.GK*K*SCHTAVGR.	2	2.55708e+06	8860924	0.28858	3.46525
AS_ICPL_5lizu1he_profilescan_C_c1	.GK*K*SCHTGLGR.	2	2.35652e+06	7.23615e+06	0.32566	3.07069
AS_ICPL_5lizu1he_profilescan_B_c1	.GK*K*SCHTGLGR.	2	2.55708e+06	8860924	0.28858	3.46525
AS_ICPL_5lizu1he_profilescan_C_c1	.K*DKEACVHK*ILR.	3	865273	4823891	0.179372	5.57499
AS_ICPL_5lizu1he_profilescan_A_c1	.K*DKEACVHK*ILR.	3	241302	1.40604e+06	0.171619	5.82687
AS_ICPL_5lizu1he_profilescan_C_c1	.KDK*EACVHK*ILR.	3	865273	4823891	0.179372	5.57499
AS_ICPL_5lizu1he_profilescan_A_c1	.KDK*EACVHK*ILR.	3	241302	1.40604e+06	0.171619	5.82687
AS_ICPL_5lizu1he_profilescan_B_c1	.K*DSGFQMNQLR.	2	810849	5098088	0.15905	6.28735
AS_ICPL_5lizu1he_profilescan_C_c1	.K*PVDEYK*DCHLAQVPSHTVVAR.	3	3.69792e+06	8743930	0.422913	2.36455
AS_ICPL_5lizu1he_profilescan_A_c1	.K*PVDEYK*DCHLAQVPSHTVVAR.	3	3.70086e+06	9501110	0.389519	2.56727
AS_ICPL_5lizu1he_profilescan_B_c1	.K*PVEEYANCHLAR.	2	2.72897e+06	8350717	0.326794	3.06003
AS_ICPL_5lizu1he_profilescan_C_c1	.K*SCHTAVGR.	2	1.09302e+06	4516849	0.241987	4.13245
AS_ICPL_5lizu1he_profilescan_B_c1	.K*SCHTAVGR.	2	1.19681e+06	4724694	0.25331	3.94773
AS_ICPL_5lizu1he_profilescan_A_c1	.K*SCHTAVGR.	2	1.09175e+06	5.0388e+06	0.216668	4.61536
AS_ICPL_5lizu1he_profilescan_C_c1	.K*SCHTGLGR.	2	1.09302e+06	4516849	0.241987	4.13245
AS_ICPL_5lizu1he_profilescan_B_c1	.K*SCHTGLGR.	2	1.19681e+06	4724694	0.25331	3.94773
AS_ICPL_5lizu1he_profilescan_A_c1	.K*SCHTGLGR.	2	1.09175e+06	5.0388e+06	0.216668	4.61536
AS_ICPL_5lizu1he_profilescan_B_c1	.K*VPQVSTPTLVEVSR.	2	4762683	20784148	0.22915	4.36396
AS_ICPL_5lizu1he_profilescan_B_c1	.LK*CDEWSVNSVGK.	2	929541	4764689	0.19509	5.12585
AS_ICPL_5lizu1he_profilescan_A_c1	.LK*CDEWSVNSVGK.	2	915496	4.19381e+06	0.218297	4.58091
AS_ICPL_5lizu1he_profilescan_A_c1	.NIATSGK*FSSDR.	2	1.43919e+06	4.64311e+06	0.309962	3.2262
AS_ICPL_5lizu1he_profilescan_B_c1	.SETK*DLLFR.	2	3128377	11040320	0.283359	3.52909
AS_ICPL_5lizu1he_profilescan_A_c1	.SETK*DLLFR.	2	2.89947e+06	9526448	0.304361	3.28558
AS_ICPL_5lizu1he_profilescan_B_c1	.SLGK*VGTR.	2	2.4839e+06	1.50451e+07	0.165097	6.05705
AS_ICPL_5lizu1he_profilescan_A_c1	.SLGK*VGTR.	2	2323102	14675579	0.158297	6.31723
AS_ICPL_5lizu1he_profilescan_C_c1	.VLYPNDNFFEGK*ELR.	2	304507	1.07836e+06	0.282379	3.54134
AS_ICPL_5lizu1he_profilescan_C_c1	.VSALYK*NPR.	2	872904	2.62988e+06	0.331918	3.01279
AS_ICPL_5lizu1he_profilescan_B_c1	.VSALYK*NPR.	2	906838	2.81871e+06	0.32172	3.10829
AS_ICPL_5lizu1he_profilescan_A_c1	.VSALYK*NPR.	2	873581	2.67882e+06	0.326107	3.06648
Mean:					0.252461	4.25333
Standard Dev.:					0.067898	1.14918
Error:					0.268944	0.270183

## Sheet: ICPL_Protmix_10li_1he_All
Search	Sequence	Z	XK*: 111.04	XK@: 105.02	Ratio 1/2	Ratio 2/1
AS_ICPL_10lizu1he_profilescan_C_c1	.ALK*AWSVAR.	2	3.55302e+06	2.67221e+07	0.132962	7.52094
AS_ICPL_10lizu1he_profilescan_B_c1	.ALK*AWSVAR.	2	3.58355e+06	2.6938e+07	0.13303	7.51712
AS_ICPL_10lizu1he_profilescan_A_c1	.ALK*AWSVAR.	2	2.85909e+06	2.46528e+07	0.115974	8.62259
AS_ICPL_10lizu1he_profilescan_C_c1	.CLVEK*GDVAFVK.	2	512704	5034433	0.101839	9.81937
AS_ICPL_10lizu1he_profilescan_C_c1	.DSAHGFLK*VPPR.	2	304631	1.70063e+06	0.179128	5.5826
AS_ICPL_10lizu1he_profilescan_C_c1	.GK*K*SCHTAVGR.	2	1.30315e+06	8.53117e+06	0.152752	6.54657
AS_ICPL_10lizu1he_profilescan_B_c1	.GK*K*SCHTAVGR.	2	1.13881e+06	9.47008e+06	0.120254	8.31575
AS_ICPL_10lizu1he_profilescan_C_c1	.GK*K*SCHTGLGR.	2	1.30315e+06	8.53117e+06	0.152752	6.54657
AS_ICPL_10lizu1he_profilescan_B_c1	.GK*K*SCHTGLGR.	2	1.13881e+06	9.47008e+06	0.120254	8.31575
AS_ICPL_10lizu1he_profilescan_B_c1	.K*DK*EACVHK.	2	253367	3.02376e+06	0.0837921	11.9343
AS_ICPL_10lizu1he_profilescan_A_c1	.K*DK*EACVHK.	2	208367	2640914	0.0788994	12.6744
AS_ICPL_10lizu1he_profilescan_A_c1	.K*DSGFQMNQLR.	2	471001	5.55744e+06	0.0847515	11.7992
AS_ICPL_10lizu1he_profilescan_C_c1	.K*SCHTAVGR.	2	356607	5.46857e+06	0.0652102	15.335
AS_ICPL_10lizu1he_profilescan_B_c1	.K*SCHTAVGR.	2	403086	5.63391e+06	0.0715465	13.9769
AS_ICPL_10lizu1he_profilescan_A_c1	.K*SCHTAVGR.	2	703043	1.0061e+07	0.0698783	14.3106
AS_ICPL_10lizu1he_profilescan_C_c1	.K*SCHTGLGR.	2	335343	5.46857e+06	0.0613218	16.3074
AS_ICPL_10lizu1he_profilescan_B_c1	.K*SCHTGLGR.	2	294860	5.63391e+06	0.0523366	19.1071
AS_ICPL_10lizu1he_profilescan_A_c1	.K*SCHTGLGR.	2	703043	1.0061e+07	0.0698783	14.3106
AS_ICPL_10lizu1he_profilescan_C_c1	.K*VPQVSTPTLVEVSR.	2	2.89872e+06	24218500	0.11969	8.35491
AS_ICPL_10lizu1he_profilescan_B_c1	.NIATSGK*FSSDR.	2	1.10582e+06	5356852	0.206432	4.84422
AS_ICPL_10lizu1he_profilescan_C_c1	.NTYEK*YLGEEYVK*AVGNLR.	3	388609	1.54225e+06	0.251976	3.96864
AS_ICPL_10lizu1he_profilescan_C_c1	.SETK*DLLFR.	2	1.88718e+06	12252052	0.15403	6.49224
AS_ICPL_10lizu1he_profilescan_B_c1	.SETK*DLLFR.	2	1.94145e+06	12482961	0.155528	6.4297
AS_ICPL_10lizu1he_profilescan_B_c1	.SLGK*VGTR.	2	1.95056e+06	24927780	0.0782485	12.7798
AS_ICPL_10lizu1he_profilescan_A_c1	.SLGK*VGTR.	2	1.48959e+06	19031756	0.0782685	12.7765
AS_ICPL_10lizu1he_profilescan_C_c1	.VSALYK*NPR.	2	582467	3892198	0.14965	6.68226
AS_ICPL_10lizu1he_profilescan_B_c1	.VSALYK*NPR.	2	543139	3505220	0.154951	6.45364
AS_ICPL_10lizu1he_profilescan_A_c1	.VSALYK*NPR.	2	533605	3313761	0.161027	6.21014
Mean:					0.11987	9.7691
Standard Dev.:					0.0485112	3.96364
Error:					0.404699	0.405732
