# Supplementary material for: MASPECTRAS: a platform for management and analysis of proteomics LC-MS/MS data
Source: BMC Bioinformatics. 2007 Jun 13;8:197. doi: 10.1186/1471-2105-8-197 (PMC1906842; doi:10.1186/1471-2105-8-197)
Supplement: Additional file 4 — Quantification results and comparison with MSQuant and PepQuan. This zipped folder contains the comparison of the quantification results from MASPECTRAS, MSQuant, and PepQuan (QuantificationComparisonOfPrograms.xls), the detailed quantification results of MSQuant (MSQuantResults.xls), PepQuan (PepQuanResults.xls), the automatic quantification with MASPECTRAS (ICPL_Protmix_li_he_Automatic.xls), and the manual evaluation using centroid mode data with MASPECTRAS (ICPL_Protmix_li_he_Centroid_Manual.xls). Furthermore the calculated regression lines of MASPECTRAS are included (PNG-files). The original data files used for the quantification are downloadable directly at the MASPECTRAS application (see availability and requirements). [file 1471-2105-8-197-S4.zip › addData4/ICPL_Protmix_li_he_Centroid_Manual.xls]

## Sheet: ICPL_Protmix_li_10he_Manual
Search	Sequence	Z	N-termXK*: 111.04	N-termXK@: 105.02	Ratio 1/2	Ratio 2/1
ICPL_Protmix_1lizu10he_C_c2_ms2	.ALK*AWSVAR.	2	4.21364e+07	6.09187e+06	6.91683	0.144575
ICPL_Protmix_1lizu10he_A_c2_ms2	.ALK*AWSVAR.	2	26759488	2685555	9.96423	0.100359
ICPL_Protmix_1lizu10he_C_c2_ms2	.CASIQK*FGER.	2	2.96987e+07	4.53567e+06	6.54781	0.152723
ICPL_Protmix_1lizu10he_A_c2_ms2	.CASIQK*FGER.	2	2.99186e+07	4.19494e+06	7.13208	0.140212
ICPL_Protmix_1lizu10he_A_c2_ms2	.CCTK*PESER.	2	5.82497e+07	1.21378e+07	4.79903	0.208375
ICPL_Protmix_1lizu10he_C_c2_ms2	.CLVEK*GDVAFVK.	3	1137564	101818	11.1726	0.0895049
ICPL_Protmix_1lizu10he_C_c2_ms2	.DDTVCLAK*LHDR.	2	6.8361e+06	629719	10.8558	0.0921166
ICPL_Protmix_1lizu10he_C_c2_ms2	.DK*EACVHK*ILR.	2	946712	104345	9.07292	0.110218
ICPL_Protmix_1lizu10he_A_c2_ms2	.DK*EACVHK*ILR.	2	2.33513e+06	239747	9.73997	0.10267
ICPL_Protmix_1lizu10he_A_c2_ms2	.EGTCPEAPTDECKPVK*WCALSHHER.	3	4.34861e+06	513476	8.46897	0.118078
ICPL_Protmix_1lizu10he_C_c2_ms2	.ETYGDMADCCEK*QEPER.	2	6.04429e+06	879769	6.87032	0.145554
ICPL_Protmix_1lizu10he_A_c2_ms2	.ETYGDMADCCEK*QEPER.	2	8.84321e+06	1202805	7.35215	0.136015
ICPL_Protmix_1lizu10he_C_c2_ms2	.FDEFFSEGCAPGSK*K.	3	4.58995e+06	506436	9.06324	0.110336
ICPL_Protmix_1lizu10he_A_c2_ms2	.GK*K*SCHTAVGR.	2	3.2814e+07	2.24302e+06	14.6294	0.0683554
ICPL_Protmix_1lizu10he_A_c2_ms2	.K*ASYLDCIR.	2	8116236	873901	9.28736	0.107673
ICPL_Protmix_1lizu10he_A_c2_ms2	.K*CSTSSLLEACTFR.	2	1.65356e+07	1.34881e+06	12.2594	0.0815701
ICPL_Protmix_1lizu10he_C_c2_ms2	.K*DK*EACVHK*ILR.	2	2.24359e+06	138545	16.194	0.0617514
ICPL_Protmix_1lizu10he_C_c2_ms2	.K*DKEACVHK*ILR.	2	1.75101e+06	206054	8.49778	0.117678
ICPL_Protmix_1lizu10he_A_c2_ms2	.K*DKEACVHK*ILR.	3	6.41381e+06	804339	7.97401	0.125407
ICPL_Protmix_1lizu10he_C_c2_ms2	.K*DSGFQMNQLR.	2	4.08785e+06	433025	9.4402	0.10593
ICPL_Protmix_1lizu10he_A_c2_ms2	.K*DSGFQMNQLR.	2	3758163	386986	9.71136	0.102972
ICPL_Protmix_1lizu10he_C_c2_ms2	.K*DSSLCK.	2	1.21022e+06	205748	5.88204	0.170009
ICPL_Protmix_1lizu10he_A_c2_ms2	.K*DSSLCK.	2	1.11759e+06	197216	5.66686	0.176465
ICPL_Protmix_1lizu10he_C_c2_ms2	.K*PVEEYANCHLAR.	2	13813533	895733	15.4215	0.0648446
ICPL_Protmix_1lizu10he_C_c2_ms2	.K*SASDLTWDNLK.	2	776559	63505.1	12.2283	0.0817776
ICPL_Protmix_1lizu10he_C_c2_ms2	.K*SCHTAVGR.	2	2.88749e+07	3.13937e+06	9.19768	0.108723
ICPL_Protmix_1lizu10he_A_c2_ms2	.K*SCHTAVGR.	2	3.16634e+07	4.59349e+06	6.89311	0.145072
ICPL_Protmix_1lizu10he_C_c2_ms2	.K*VPQVSTPTLVEVSR.	2	2.69087e+07	4.70291e+06	5.72173	0.174772
ICPL_Protmix_1lizu10he_A_c2_ms2	.K*VPQVSTPTLVEVSR.	2	27715267	3053991	9.0751	0.110192
ICPL_Protmix_1lizu10he_C_c2_ms2	.LCMGSGLNLCEPNNK*EGYYGYTGAFR.	3	5.25228e+06	398983	13.1642	0.0759638
ICPL_Protmix_1lizu10he_C_c2_ms2	.LK*CDEWSVNSVGK.	2	5341047	586086	9.11308	0.109732
ICPL_Protmix_1lizu10he_A_c2_ms2	.LK*CDEWSVNSVGK.	2	5.73018e+06	560953	10.2151	0.0978944
ICPL_Protmix_1lizu10he_A_c2_ms2	.LK*CDEWSVNSVGK*IECVSAETTEDCIAK.	3	4.55584e+06	433526	10.5088	0.0951584
ICPL_Protmix_1lizu10he_A_c2_ms2	.NLNEK*DYELLCLDGTR.	2	2.71435e+06	240721	11.2759	0.0886846
ICPL_Protmix_1lizu10he_C_c2_ms2	.NPDPWAK*NLNEK*DYELLCLDGTR.	3	4.29108e+06	391724	10.9543	0.091288
ICPL_Protmix_1lizu10he_A_c2_ms2	.NPDPWAK*NLNEK*DYELLCLDGTR.	3	4.43629e+06	466563	9.50844	0.10517
ICPL_Protmix_1lizu10he_A_c2_ms2	.SETK*DLLFRDDTVCLAK.	2	1.38857e+06	127747	10.8696	0.0919994
ICPL_Protmix_1lizu10he_C_c2_ms2	.VSALYK*NPR.	2	6.06212e+06	377672	16.0513	0.0623004
ICPL_Protmix_1lizu10he_A_c2_ms2	.VSALYK*NPR.	2	9.04162e+06	535193	16.8941	0.0591922
ICPL_Protmix_1lizu10he_C_c2_ms2	.YLGEEYVK*AVGNLR.	2	2.53218e+06	270807	9.35048	0.106946
Mean:					9.84853	0.110956
Standard Dev.:					2.99473	0.0341678
Error:					0.304079	0.307939

## Sheet: ICPL_Protmix_1li_5he_Manual
Search	Sequence	Z	N-termXK*: 111.04	N-termXK@: 105.02	Ratio 1/2	Ratio 2/1
ICPL_Protmix_1lizu5he_C_c2_ms2	.ALK*AWSVAR.	2	23417885	5070584	4.61838	0.216526
ICPL_Protmix_1lizu5he_A_c2_ms2	.ALK*AWSVAR.	2	2.14584e+07	5115254	4.19499	0.23838
ICPL_Protmix_1lizu5he_B_c2_ms2	.ALK*AWSVAR.	2	2.73773e+07	7637442	3.58462	0.27897
ICPL_Protmix_1lizu5he_C_c2_ms2	.CASIQK*FGER.	2,3	2.51864e+07	6.4788e+06	3.88751	0.257234
ICPL_Protmix_1lizu5he_A_c2_ms2	.CASIQK*FGER.	2,3	2.51497e+07	5762947	4.36403	0.229146
ICPL_Protmix_1lizu5he_B_c2_ms2	.CASIQK*FGER.	2	1.82832e+07	4949448	3.69399	0.27071
ICPL_Protmix_1lizu5he_A_c2_ms2	.CCTK*PESER.	2	4.55613e+07	14167768	3.21584	0.310961
ICPL_Protmix_1lizu5he_B_c2_ms2	.CCTK*PESER.	2	3.15192e+07	8895952	3.5431	0.282239
ICPL_Protmix_1lizu5he_C_c2_ms2	.CLK*DGAGDVAFVK.	2	828236	222433	3.72353	0.268562
ICPL_Protmix_1lizu5he_A_c2_ms2	.CLK*DGAGDVAFVK.	2	441662	118126	3.73889	0.267459
ICPL_Protmix_1lizu5he_C_c2_ms2	.DDTVCLAK*LHDR.	2	9.63631e+06	1.66359e+06	5.79247	0.172638
ICPL_Protmix_1lizu5he_B_c2_ms2	.DDTVCLAK*LHDR.	2	6.49827e+06	1.20946e+06	5.37289	0.18612
ICPL_Protmix_1lizu5he_C_c2_ms2	.DHMK*SVIPSDGPSVACVK*K*ASYLDCIR.	3	785031	112096	7.0032	0.142792
ICPL_Protmix_1lizu5he_C_c2_ms2	.DLLFRDDTVCLAK*LHDR.	3	1.84353e+06	450765	4.08977	0.244512
ICPL_Protmix_1lizu5he_B_c2_ms2	.DLLFRDDTVCLAK*LHDR.	3	2.15943e+06	638429	3.38242	0.295646
ICPL_Protmix_1lizu5he_B_c2_ms2	.DSAHGFLK*VPPR.	2	964521	268866	3.58737	0.278756
ICPL_Protmix_1lizu5he_C_c2_ms2	.EACVHK*ILR.	2	1.33282e+06	359776	3.70458	0.269936
ICPL_Protmix_1lizu5he_A_c2_ms2	.ETYGDM%ADCCEK*QEPER.	3	1.83228e+06	440691	4.15774	0.240515
ICPL_Protmix_1lizu5he_B_c2_ms2	.ETYGDM%ADCCEK*QEPER.	3	1.3797e+06	311966	4.42258	0.226112
ICPL_Protmix_1lizu5he_B_c2_ms2	.ETYGDMADCCEK*QEPER.	2	3.86754e+06	899425	4.30001	0.232557
ICPL_Protmix_1lizu5he_C_c2_ms2	.GK*K*SCHTAVGR.	2	2.60147e+07	4.36962e+06	5.95353	0.167968
ICPL_Protmix_1lizu5he_A_c2_ms2	.GK*K*SCHTAVGR.	2	2.02034e+07	3.50813e+06	5.75902	0.173641
ICPL_Protmix_1lizu5he_B_c2_ms2	.GK*K*SCHTAVGR.	2	1.44482e+07	2.30435e+06	6.26997	0.15949
ICPL_Protmix_1lizu5he_C_c2_ms2	.K*CSTSSLLEACTFR.	2	1.26086e+07	2.11197e+06	5.97005	0.167503
ICPL_Protmix_1lizu5he_A_c2_ms2	.K*DK*EACVHK.	2	6.21707e+06	1.48215e+06	4.19462	0.238401
ICPL_Protmix_1lizu5he_B_c2_ms2	.K*DK*EACVHK.	2	3.86706e+06	1.18968e+06	3.2505	0.307645
ICPL_Protmix_1lizu5he_A_c2_ms2	.KDK*EACVHK*ILR.	3	5.41203e+06	1.26722e+06	4.27079	0.234149
ICPL_Protmix_1lizu5he_B_c2_ms2	.KDK*EACVHK*ILR.	3	2.11714e+06	583694	3.62714	0.275699
ICPL_Protmix_1lizu5he_C_c2_ms2	.K*DSGFQMNQLR.	2	3.24529e+06	868813	3.73531	0.267715
ICPL_Protmix_1lizu5he_A_c2_ms2	.K*DSGFQMNQLR.	2	3.87263e+06	1.13675e+06	3.40675	0.293535
ICPL_Protmix_1lizu5he_A_c2_ms2	.K*PVDEYKDCHLAQVPSHTVVAR.	3	1.82157e+07	3.79898e+06	4.79489	0.208555
ICPL_Protmix_1lizu5he_C_c2_ms2	.K*PVDEYK*DCHLAQVPSHTVVAR.	3	2.05734e+07	2.94541e+06	6.9849	0.143166
ICPL_Protmix_1lizu5he_B_c2_ms2	.K*PVDEYK*DCHLAQVPSHTVVAR.	3	22136338	3.1916e+06	6.93581	0.144179
ICPL_Protmix_1lizu5he_C_c2_ms2	.K*SCHTAVGR.	2	2.50632e+07	6.63083e+06	3.7798	0.264564
ICPL_Protmix_1lizu5he_A_c2_ms2	.K*SCHTAVGR.	2	2.39527e+07	6.26124e+06	3.82555	0.261401
ICPL_Protmix_1lizu5he_B_c2_ms2	.K*SCHTAVGR.	2	1.57531e+07	4.41177e+06	3.57069	0.280058
ICPL_Protmix_1lizu5he_C_c2_ms2	.K*VPQVSTPTLVEVSR.	2	23737556	5.36092e+06	4.42789	0.225841
ICPL_Protmix_1lizu5he_A_c2_ms2	.K*VPQVSTPTLVEVSR.	2	3.24843e+07	8.83752e+06	3.67573	0.272055
ICPL_Protmix_1lizu5he_C_c2_ms2	.LK*CDEWSVNSVGK.	2	4.51089e+06	1078974	4.18072	0.239193
ICPL_Protmix_1lizu5he_A_c2_ms2	.NIATSGK*FSSDR.	2	8.05883e+06	1.33552e+06	6.03421	0.165722
ICPL_Protmix_1lizu5he_A_c2_ms2	.NLNEK*DYELLCLDGTR.	2	1.48592e+06	337000	4.40924	0.226796
ICPL_Protmix_1lizu5he_B_c2_ms2	.NLNEK*DYELLCLDGTR.	2	1.34073e+06	308454	4.34661	0.230064
ICPL_Protmix_1lizu5he_C_c2_ms2	.NTYEK*YLGEEYVK.	2	2.57164e+06	536663	4.7919	0.208685
ICPL_Protmix_1lizu5he_A_c2_ms2	.NTYEK*YLGEEYVK*AVGNLR.	3	1.97099e+06	326483	6.03704	0.165644
ICPL_Protmix_1lizu5he_B_c2_ms2	.SASDLTWDNLK*GK.	2	685708	137273	4.9952	0.200192
ICPL_Protmix_1lizu5he_C_c2_ms2	.SETK*DLLFRDDTVCLAK.	2	928246	206790	4.48882	0.222776
ICPL_Protmix_1lizu5he_A_c2_ms2	.SETK*DLLFRDDTVCLAK.	2	1.28711e+06	316935	4.06112	0.246238
ICPL_Protmix_1lizu5he_B_c2_ms2	.SLGK*VGTR.	2	2.53381e+07	5.31056e+06	4.77126	0.209588
ICPL_Protmix_1lizu5he_C_c2_ms2	.VSALYK*NPR.	2	7.22157e+06	1.04772e+06	6.89265	0.145082
ICPL_Protmix_1lizu5he_A_c2_ms2	.VSALYK*NPR.	2	6.83383e+06	997175	6.8532	0.145917
ICPL_Protmix_1lizu5he_B_c2_ms2	.VSALYK*NPR.	2	5.41435e+06	848726	6.37938	0.156755
ICPL_Protmix_1lizu5he_C_c2_ms2	.WCAVSEHEATK*CQSFR.	2	7.07341e+06	1.18814e+06	5.95334	0.167973
ICPL_Protmix_1lizu5he_A_c2_ms2	.WCAVSEHEATK*CQSFR.	3	1.80911e+07	3999702	4.52311	0.221087
Mean:					4.67035	0.225416
Standard Dev.:					1.12876	0.0486302
					0.241685	0.215735

## Sheet: ICPL_Protmix_1li_2he_Manual
Search	Sequence	Z	N-termXK*: 111.04	N-termXK@: 105.02	Ratio 1/2	Ratio 2/1
ICPL_Protmix_1lizu2he_C_c2_ms2	.ALK*AWSVAR.	2	15241638	7621415	1.99984	0.500039
ICPL_Protmix_1lizu2he_A_c2_ms2	.ALK*AWSVAR.	2	19425188	9676683	2.00742	0.498151
ICPL_Protmix_1lizu2he_C_c2_ms2	.CASIQK*FGER.	2	18825456	9021450	2.08674	0.479215
ICPL_Protmix_1lizu2he_B_c2_ms2	.CASIQK*FGER.	2,3	2.27203e+07	1.17056e+07	1.94097	0.515206
ICPL_Protmix_1lizu2he_A_c2_ms2	.CASIQK*FGER.	2,3	2.39465e+07	1.25914e+07	1.90181	0.525814
ICPL_Protmix_1lizu2he_C_c2_ms2	.CDEWSVNSVGK*IECVSAETTEDCIAK.	3	1.04433e+06	522377	1.99919	0.500202
ICPL_Protmix_1lizu2he_C_c2_ms2	.CLVEK*GDVAFVK.	3	763955	392534	1.94621	0.513819
ICPL_Protmix_1lizu2he_C_c2_ms2	.DDTVCLAK*LHDR.	2	9076808	3.22967e+06	2.81044	0.355816
ICPL_Protmix_1lizu2he_A_c2_ms2	.DHMK*SVIPSDGPSVACVK*K*ASYLDCIR.	3	2596582	1.00986e+06	2.57123	0.388919
ICPL_Protmix_1lizu2he_B_c2_ms2	.EGTCPEAPTDECK*PVK.	2	3.66304e+06	1.87345e+06	1.95524	0.511446
ICPL_Protmix_1lizu2he_B_c2_ms2	.EGTCPEAPTDECKPVK*.	2	3.66304e+06	1.87345e+06	1.95524	0.511446
ICPL_Protmix_1lizu2he_C_c2_ms2	.ETYGDMADCCEK*QEPER.	2	5.08727e+06	2.34204e+06	2.17216	0.460372
ICPL_Protmix_1lizu2he_C_c2_ms2	.ETYGDM%ADCCEK*QEPER.	2	669238	331746	2.01732	0.495706
ICPL_Protmix_1lizu2he_C_c2_ms2	.FDEFFSEGCAPGSK*K.	2	3.6589e+06	1.58707e+06	2.30544	0.433756
ICPL_Protmix_1lizu2he_B_c2_ms2	.FDEFFSEGCAPGSK*K.	2,3	6.95418e+06	3.58598e+06	1.93927	0.515659
ICPL_Protmix_1lizu2he_A_c2_ms2	.FDEFFSEGCAPGSK*K.	2	4.59308e+06	2.1928e+06	2.09462	0.477413
ICPL_Protmix_1lizu2he_C_c2_ms2	.GK*K*SCHTAVGR.	2	18468662	9.25442e+06	1.99566	0.501088
ICPL_Protmix_1lizu2he_B_c2_ms2	.GK*K*SCHTAVGR.	2	2.24538e+07	9.73008e+06	2.30766	0.433339
ICPL_Protmix_1lizu2he_A_c2_ms2	.GK*K*SCHTAVGR.	2	2.20916e+07	1.10414e+07	2.0008	0.499799
ICPL_Protmix_1lizu2he_A_c2_ms2	.GKK*SCHTAVGR.	2	619496	390887	1.58484	0.630977
ICPL_Protmix_1lizu2he_C_c2_ms2	.GK*K*SCHTGLGR.	2	1.93917e+07	9.81491e+06	1.97574	0.50614
ICPL_Protmix_1lizu2he_B_c2_ms2	.GK*K*SCHTGLGR.	2	2.19203e+07	1.06819e+07	2.0521	0.487305
ICPL_Protmix_1lizu2he_A_c2_ms2	.GK*K*SCHTGLGR.	2	2.2225e+07	1.10414e+07	2.01288	0.496801
ICPL_Protmix_1lizu2he_A_c2_ms2	.GKK*SCHTGLGR.	2	656724	390887	1.68008	0.595208
ICPL_Protmix_1lizu2he_A_c2_ms2	.GLAGVENVTELK*K.	2	365761	176723	2.06969	0.483165
ICPL_Protmix_1lizu2he_C_c2_ms2	.GLAGVENVTELKK*.	2	432531	193954	2.23007	0.448416
ICPL_Protmix_1lizu2he_A_c2_ms2	.GLAGVENVTELKK*.	2	365761	176723	2.06969	0.483165
ICPL_Protmix_1lizu2he_B_c2_ms2	.GLAGVENVTELK*K*NFNR.	2	774139	286257	2.70435	0.369774
ICPL_Protmix_1lizu2he_A_c2_ms2	.K*ASYLDCIR.	2	7.62416e+06	3.82134e+06	1.99515	0.501215
ICPL_Protmix_1lizu2he_C_c2_ms2	.K*CSTSSLLEACTFR.	2	1.05057e+07	4.55309e+06	2.30737	0.433394
ICPL_Protmix_1lizu2he_A_c2_ms2	.K*CSTSSLLEACTFR.	2	11570020	5.09199e+06	2.2722	0.440102
ICPL_Protmix_1lizu2he_C_c2_ms2	.KDK*EACVHK.	2	297574	211473	1.40715	0.710656
ICPL_Protmix_1lizu2he_C_c2_ms2	.K*DKEACVHK*ILR.	3	4.84474e+06	2.55572e+06	1.89564	0.527525
ICPL_Protmix_1lizu2he_B_c2_ms2	.K*DKEACVHK*ILR.	2,3	9.93884e+06	5.23207e+06	1.8996	0.526427
ICPL_Protmix_1lizu2he_C_c2_ms2	.K*DK*EACVHK*ILR.	2	2.81233e+06	1.05138e+06	2.67491	0.373845
ICPL_Protmix_1lizu2he_B_c2_ms2	.K*DK*EACVHK*ILR.	2	2.18741e+06	1.01362e+06	2.15803	0.463386
ICPL_Protmix_1lizu2he_B_c2_ms2	.K*DSSLCK.	2	1.46363e+06	1219608	1.20008	0.833278
ICPL_Protmix_1lizu2he_A_c2_ms2	.K*DSSLCK.	2	1.47825e+06	1.25385e+06	1.17896	0.848204
ICPL_Protmix_1lizu2he_C_c2_ms2	.K*PVDEYK*DCHLAQVPSHTVVAR.	3	23007522	6.96558e+06	3.30303	0.302752
ICPL_Protmix_1lizu2he_B_c2_ms2	.KPVDEYK*DCHLAQVPSHTVVAR.	3	1.18051e+07	5.2637e+06	2.24274	0.445883
ICPL_Protmix_1lizu2he_B_c2_ms2	.K*PVEEYANCHLAR.	2	1.05027e+07	4.01231e+06	2.61761	0.382028
ICPL_Protmix_1lizu2he_C_c2_ms2	.K*SASDLTWDNLK.	2	548171	289531	1.8933	0.528177
ICPL_Protmix_1lizu2he_A_c2_ms2	.K*SASDLTWDNLK.	2	873223	589618	1.481	0.67522
ICPL_Protmix_1lizu2he_C_c2_ms2	.K*SASDLTWDNLK*GK*K.	3	578926	739800	0.782545	1.27788
ICPL_Protmix_1lizu2he_A_c2_ms2	.K*SASDLTWDNLK*GK*K.	3	727552	782934	0.929263	1.07612
ICPL_Protmix_1lizu2he_C_c2_ms2	.K*SCHTAVGR.	2	2.93626e+07	1.66641e+07	1.76203	0.567527
ICPL_Protmix_1lizu2he_B_c2_ms2	.K*SCHTAVGR.	2	2.91905e+07	1.5426e+07	1.8923	0.528458
ICPL_Protmix_1lizu2he_A_c2_ms2	.K*SCHTAVGR.	2	2.76306e+07	1.64222e+07	1.68251	0.59435
ICPL_Protmix_1lizu2he_C_c2_ms2	.K*VPQVSTPTLVEVSR.	2	21597508	12771460	1.69108	0.59134
ICPL_Protmix_1lizu2he_A_c2_ms2	.K*VPQVSTPTLVEVSR.	2	23461752	15099718	1.55379	0.643589
ICPL_Protmix_1lizu2he_B_c2_ms2	.LCVLHEK*TPVSEK*VTK*CCTESLVNR.	3	1.80375e+07	10351844	1.74244	0.573908
ICPL_Protmix_1lizu2he_C_c2_ms2	.LK*CDEWSVNSVGK.	2	3.56655e+06	2.00303e+06	1.78058	0.561616
ICPL_Protmix_1lizu2he_B_c2_ms2	.LK*CDEWSVNSVGK.	2	3039239	1.69899e+06	1.78885	0.559017
ICPL_Protmix_1lizu2he_C_c2_ms2	.MDAK*MYLGYEYVTAIR.	2	2.52956e+06	831376	3.04262	0.328664
ICPL_Protmix_1lizu2he_C_c2_ms2	.NIATSGK*FSSDR.	2	7.35915e+06	4.46962e+06	1.64648	0.607355
ICPL_Protmix_1lizu2he_A_c2_ms2	.NLNEK*DYELLCLDGTR.	2	2.27377e+06	1.23465e+06	1.84163	0.542997
ICPL_Protmix_1lizu2he_C_c2_ms2	.NPDPWAK*NLNEK*DYELLCLDGTR.	3	3561215	1.70619e+06	2.08724	0.479103
ICPL_Protmix_1lizu2he_A_c2_ms2	.NTYEK*YLGEEYVK.	2	4.44776e+06	2.09302e+06	2.12504	0.470579
ICPL_Protmix_1lizu2he_B_c2_ms2	.NTYEK*YLGEEYVK*AVGNLR.	2,3	1.94041e+07	5.1242e+06	3.78677	0.264078
ICPL_Protmix_1lizu2he_A_c2_ms2	.NTYEK*YLGEEYVK*AVGNLR.	3	1.25564e+07	3.46331e+06	3.62555	0.27582
ICPL_Protmix_1lizu2he_B_c2_ms2	.SLGK*VGTR.	2	1.6815e+07	12756009	1.3182	0.758609
ICPL_Protmix_1lizu2he_A_c2_ms2	.SLGK*VGTR.	2	1.57976e+07	1.03165e+07	1.5313	0.653042
ICPL_Protmix_1lizu2he_A_c2_ms2	.SVIPSDGPSVACVK*K.	2	525913	835427	0.629514	1.58853
ICPL_Protmix_1lizu2he_B_c2_ms2	.SVIPSDGPSVACVK*K*ASYLDCIR.	2	595483	291842	2.04043	0.490093
ICPL_Protmix_1lizu2he_A_c2_ms2	.SVIPSDGPSVACVK*K*ASYLDCIR.	3	7.19788e+06	3917950	1.83716	0.54432
ICPL_Protmix_1lizu2he_C_c2_ms2	.VSALYK*NPR.	2	4.42853e+06	1.64053e+06	2.69945	0.370446
ICPL_Protmix_1lizu2he_B_c2_ms2	.VSALYK*NPR.	2	5.75507e+06	2.31459e+06	2.48644	0.402182
ICPL_Protmix_1lizu2he_A_c2_ms2	.VSALYK*NPR.	2	5.55438e+06	2.03647e+06	2.72745	0.366643
ICPL_Protmix_1lizu2he_C_c2_ms2	.WCAVSEHEATK*CQSFR.	2	6106205	2.67378e+06	2.28374	0.437879
ICPL_Protmix_1lizu2he_B_c2_ms2	.WCAVSEHEATK*CQSFR.	2	5.85141e+06	2.5837e+06	2.26474	0.441551
ICPL_Protmix_1lizu2he_B_c2_ms2	.YLGEEYVK*AVGNLR.	2	2.40672e+06	1261009	1.90857	0.523953
ICPL_Protmix_1lizu2he_A_c2_ms2	.YLGEEYVK*AVGNLR.	2,3	4.57769e+06	2.24009e+06	2.04353	0.48935
Mean:					2.03395	0.536378
Standard Dev.:					0.545185	0.200717
Error:					0.268042	0.374208

## Sheet: ICPL_Protmix_1li_1he_Manual
Search	Sequence	Z	N-termXK*: 111.04	N-termXK@: 105.02	Ratio 1/2	Ratio 2/1
ICPL_Protmix_1lizu1he_C_c1_ms2	.ALK*AWSVAR.	2	8.85661e+06	8761861	1.01081	0.989302
ICPL_Protmix_1lizu1he_B_c1_ms2	.ALK*AWSVAR.	2	9.54261e+06	9.22536e+06	1.03439	0.966754
ICPL_Protmix_1lizu1he_A_c1_ms2	.ALK*AWSVAR.	2	1.01702e+07	9.55085e+06	1.06484	0.939106
ICPL_Protmix_1lizu1he_B_c1_ms2	.CASIQK*FGER.	3	876386	958544	0.914289	1.09375
ICPL_Protmix_1lizu1he_A_c1_ms2	.CASIQK*FGER.	2	9.32372e+06	9.31185e+06	1.00127	0.998727
ICPL_Protmix_1lizu1he_B_c1_ms2	.CLVEK*GDVAFVK.	2	1.30727e+06	1.665e+06	0.785147	1.27365
ICPL_Protmix_1lizu1he_A_c1_ms2	.CLVEK*GDVAFVK.	2	1.31987e+06	1.45975e+06	0.904175	1.10598
ICPL_Protmix_1lizu1he_C_c1_ms2	.DDTVCLAK*LHDR.	2	2.80838e+06	2.19185e+06	1.28129	0.780466
ICPL_Protmix_1lizu1he_B_c1_ms2	.DHMK*SVIPSDGPSVACVKK*.	3	1.17403e+06	1.17448e+06	0.99962	1.00038
ICPL_Protmix_1lizu1he_C_c1_ms2	.DSAHGFLK*VPPR.	2	372517	388824	0.958059	1.04378
ICPL_Protmix_1lizu1he_A_c1_ms2	.DSAHGFLK*VPPR.	2	362274	483721	0.748932	1.33523
ICPL_Protmix_1lizu1he_C_c1_ms2	.EGTCPEAPTDECK*PVK.	2	938046	1.10433e+06	0.849422	1.17727
ICPL_Protmix_1lizu1he_B_c1_ms2	.EGTCPEAPTDECK*PVK.	2	1.17033e+06	1.1951e+06	0.979271	1.02117
ICPL_Protmix_1lizu1he_A_c1_ms2	.EGTCPEAPTDECK*PVK.	2	886109	900962	0.983515	1.01676
ICPL_Protmix_1lizu1he_C_c1_ms2	.ETYGDMADCCEK*QEPER.	2	1.46395e+06	1.39708e+06	1.04787	0.95432
ICPL_Protmix_1lizu1he_B_c1_ms2	.ETYGDMADCCEK*QEPER.	2	1.39973e+06	1654307	0.846114	1.18187
ICPL_Protmix_1lizu1he_A_c1_ms2	.FDEFFSEGCAPGSK*K.	2	1.39782e+06	1.44109e+06	0.969978	1.03095
ICPL_Protmix_1lizu1he_C_c1_ms2	.GK*K*SCHTAVGR.	2	6.95905e+06	4.58724e+06	1.51705	0.659176
ICPL_Protmix_1lizu1he_B_c1_ms2	.GK*K*SCHTAVGR.	2	6.66616e+06	4.21774e+06	1.58051	0.632709
ICPL_Protmix_1lizu1he_A_c1_ms2	.GK*K*SCHTAVGR.	2	5.84055e+06	3888616	1.50196	0.665796
ICPL_Protmix_1lizu1he_C_c1_ms2	.GK*K*SCHTGLGR.	2	7.66584e+06	9.50732e+06	0.806309	1.24022
ICPL_Protmix_1lizu1he_B_c1_ms2	.GK*K*SCHTGLGR.	2	7.46132e+06	8.97402e+06	0.831435	1.20274
ICPL_Protmix_1lizu1he_A_c1_ms2	.GK*K*SCHTGLGR.	2	6.59651e+06	8.38136e+06	0.787046	1.27057
ICPL_Protmix_1lizu1he_B_c1_ms2	.GLAGVENVTELK*K*NFNR.	3	1.08912e+06	825715	1.319	0.758152
ICPL_Protmix_1lizu1he_B_c1_ms2	.K*CSTSSLLEACTFR.	2	5.93562e+06	4.68593e+06	1.26669	0.78946
ICPL_Protmix_1lizu1he_A_c1_ms2	.K*CSTSSLLEACTFR.	2	6.011e+06	6.86305e+06	0.87585	1.14175
ICPL_Protmix_1lizu1he_C_c1_ms2	.K*DK*EACVHK.	2	1.02502e+06	1.31043e+06	0.782203	1.27844
ICPL_Protmix_1lizu1he_B_c1_ms2	.K*DK*EACVHK.	2	1.14986e+06	1.26933e+06	0.905875	1.10391
ICPL_Protmix_1lizu1he_C_c1_ms2	.K*DKEACVHK*ILR.	3	3.33565e+06	3.45011e+06	0.966826	1.03431
ICPL_Protmix_1lizu1he_B_c1_ms2	.K*DKEACVHK*ILR.	2,3	1.15897e+06	1.14743e+06	1.01005	0.990049
ICPL_Protmix_1lizu1he_A_c1_ms2	.K*DKEACVHK*ILR.	2	231950	218740	1.06039	0.943051
ICPL_Protmix_1lizu1he_B_c1_ms2	.K*DK*EACVHK*ILR.	3	2.99401e+06	3.5581e+06	0.841465	1.1884
ICPL_Protmix_1lizu1he_C_c1_ms2	.K*DSGFQMNQLR.	2	1.68763e+06	2.05114e+06	0.822775	1.2154
ICPL_Protmix_1lizu1he_B_c1_ms2	.K*DSGFQMNQLR.	2	1.72415e+06	1.88386e+06	0.915225	1.09263
ICPL_Protmix_1lizu1he_B_c1_ms2	.K*DSSLCK.	2	478603	716588	0.667891	1.49725
ICPL_Protmix_1lizu1he_C_c1_ms2	.K*PVDEYK*DCHLAQVPSHTVVAR.	3	1.12626e+07	9.15963e+06	1.22959	0.813278
ICPL_Protmix_1lizu1he_A_c1_ms2	.KPVDEYK*DCHLAQVPSHTVVAR.	3	6.59275e+06	6392965	1.03125	0.969696
ICPL_Protmix_1lizu1he_A_c1_ms2	.K*PVEEYANCHLAR.	3	11177488	8428825	1.3261	0.754089
ICPL_Protmix_1lizu1he_C_c1_ms2	.K*SASDLTWDNLK.	2	953113	1.05653e+06	0.902119	1.1085
ICPL_Protmix_1lizu1he_B_c1_ms2	.K*SASDLTWDNLK.	2	936862	992538	0.943905	1.05943
ICPL_Protmix_1lizu1he_C_c1_ms2	.K*SCHTAVGR.	2	4.4192e+06	5.1102e+06	0.864781	1.15636
ICPL_Protmix_1lizu1he_B_c1_ms2	.K*SCHTAVGR.	2	4.43166e+06	5.86436e+06	0.755693	1.32329
ICPL_Protmix_1lizu1he_A_c1_ms2	.K*SCHTAVGR.	2	4.12178e+06	5.26615e+06	0.782693	1.27764
ICPL_Protmix_1lizu1he_C_c1_ms2	.K*SCHTGLGR.	2	3.92889e+06	5.11588e+06	0.76798	1.30212
ICPL_Protmix_1lizu1he_B_c1_ms2	.K*SCHTGLGR.	2	4.33013e+06	4.56318e+06	0.948929	1.05382
ICPL_Protmix_1lizu1he_A_c1_ms2	.K*SCHTGLGR.	2	3.65022e+06	4.56576e+06	0.799475	1.25082
ICPL_Protmix_1lizu1he_C_c1_ms2	.K*VPQVSTPTLVEVSR.	2	8.94694e+06	1.12766e+07	0.793408	1.26038
ICPL_Protmix_1lizu1he_B_c1_ms2	.K*VPQVSTPTLVEVSR.	2	7.72997e+06	7959074	0.971215	1.02964
ICPL_Protmix_1lizu1he_A_c1_ms2	.K*VPQVSTPTLVEVSR.	2	8.06714e+06	9.12954e+06	0.883631	1.13169
ICPL_Protmix_1lizu1he_B_c1_ms2	.LCVLHEK*TPVSEK*VTK*CCTESLVNR.	3	9.19874e+06	1.05038e+07	0.875751	1.14188
ICPL_Protmix_1lizu1he_C_c1_ms2	.LK*CDEWSVNSVGK.	2	1.85623e+06	1.94662e+06	0.953566	1.0487
ICPL_Protmix_1lizu1he_B_c1_ms2	.LK*CDEWSVNSVGK.	2,3	2.24102e+06	2.19492e+06	1.021	0.979431
ICPL_Protmix_1lizu1he_A_c1_ms2	.LK*CDEWSVNSVGK.	2	2.04949e+06	2.14433e+06	0.955771	1.04628
ICPL_Protmix_1lizu1he_C_c1_ms2	.MDAK*MYLGYEYVTAIR.	2	796479	714708	1.11441	0.897334
ICPL_Protmix_1lizu1he_B_c1_ms2	.MDAK*MYLGYEYVTAIR.	2	587986	534483	1.1001	0.909007
ICPL_Protmix_1lizu1he_A_c1_ms2	.MDAK*MYLGYEYVTAIR.	2	337374	337638	0.999218	1.00078
ICPL_Protmix_1lizu1he_C_c1_ms2	.NIATSGK*FSSDR.	2	3.11976e+06	2.4424e+06	1.27734	0.782879
ICPL_Protmix_1lizu1he_A_c1_ms2	.NIATSGK*FSSDR.	2	3.60065e+06	3.58155e+06	1.00533	0.994696
ICPL_Protmix_1lizu1he_C_c1_ms2	.NLNEK*DYELLCLDGTR.	2	738059	696228	1.06008	0.943323
ICPL_Protmix_1lizu1he_A_c1_ms2	.NLNEK*DYELLCLDGTR.	2	705454	695181	1.01478	0.985438
ICPL_Protmix_1lizu1he_A_c1_ms2	.NPDPWAK*NLNEK*DYELLCLDGTR.	3	364015	390408	0.932398	1.0725
ICPL_Protmix_1lizu1he_B_c1_ms2	.NTYEK*YLGEEYVK.	2	1.72847e+06	1.51189e+06	1.14325	0.874696
ICPL_Protmix_1lizu1he_C_c1_ms2	.NTYEK*YLGEEYVK*AVGNLR.	3	666803	760274	0.877056	1.14018
ICPL_Protmix_1lizu1he_B_c1_ms2	.SASDLTWDNLK*GK.	2	250470	435656	0.574926	1.73935
ICPL_Protmix_1lizu1he_C_c1_ms2	.SASDLTWDNLK*GK*K*SCHTAVGR.	3	1.05002e+06	996711	1.05348	0.949231
ICPL_Protmix_1lizu1he_B_c1_ms2	.SASDLTWDNLK*GK*K*SCHTAVGR.	3	999594	999231	1.00036	0.999637
ICPL_Protmix_1lizu1he_B_c1_ms2	.SETK*DLLFRDDTVCLAK.	2	349711	417669	0.837292	1.19433
ICPL_Protmix_1lizu1he_A_c1_ms2	.SETK*DLLFRDDTVCLAK.	2	345386	426231	0.810327	1.23407
ICPL_Protmix_1lizu1he_B_c1_ms2	.SLGK*VGTR.	2	6.77909e+06	7.82784e+06	0.866022	1.1547
ICPL_Protmix_1lizu1he_B_c1_ms2	.VLYPNDNFFEGK*ELR.	2	848232	819279	1.03534	0.965866
ICPL_Protmix_1lizu1he_A_c1_ms2	.VLYPNDNFFEGK*ELR.	2	611998	629494	0.972205	1.02859
ICPL_Protmix_1lizu1he_C_c1_ms2	.VSALYK*NPR.	2	1.51378e+06	1.61898e+06	0.935021	1.06949
ICPL_Protmix_1lizu1he_B_c1_ms2	.VSALYK*NPR.	2	1.33741e+06	1.10263e+06	1.21293	0.824452
ICPL_Protmix_1lizu1he_A_c1_ms2	.VSALYK*NPR.	2	1.60669e+06	1.58701e+06	1.0124	0.98775
ICPL_Protmix_1lizu1he_B_c1_ms2	.WCAVSEHEATK*CQSFR.	3	7.67717e+06	6.59552e+06	1.164	0.859108
ICPL_Protmix_1lizu1he_A_c1_ms2	.WCAVSEHEATK*CQSFR.	3	6.71783e+06	6.41274e+06	1.04758	0.954585
ICPL_Protmix_1lizu1he_A_c1_ms2	.YLGEEYVK*AVGNLR.	3	506338	416673	1.21519	0.822915
Mean:					0.985785	1.04812
Standard Dev.:					0.186545	0.188243
Error:					0.189235	0.179601

## Sheet: ICPL_Protmix_2li_1he
Search	Sequence	Z	N-termXK*: 111.04	N-termXK@: 105.02	Ratio 1/2	Ratio 2/1
ICPL_Protmix_2lizu1he_C_c1_ms2	.ALK*AWSVAR.	2	6705610	1.22937e+07	0.545452	1.83334
ICPL_Protmix_2lizu1he_B_c1_ms2	.ALK*AWSVAR.	2	5.54741e+06	1.01755e+07	0.545174	1.83428
ICPL_Protmix_2lizu1he_A_c1_ms2	.ALK*AWSVAR.	2	5.52422e+06	1.05559e+07	0.523329	1.91084
ICPL_Protmix_2lizu1he_C_c1_ms2	.CASIQK*FGER.	2	5.70293e+06	1.10078e+07	0.518081	1.9302
ICPL_Protmix_2lizu1he_A_c1_ms2	.CASIQK*FGER.	2	6.48067e+06	1.18313e+07	0.547755	1.82563
ICPL_Protmix_2lizu1he_B_c1_ms2	.CCTK*PESER.	2	8.98865e+06	2.1012e+07	0.427787	2.33761
ICPL_Protmix_2lizu1he_A_c1_ms2	.CCTK*PESER.	2	8.9296e+06	17473706	0.511031	1.95683
ICPL_Protmix_2lizu1he_C_c1_ms2	.CLVEK*GDVAFVK.	2	767817	1.90862e+06	0.402288	2.48578
ICPL_Protmix_2lizu1he_C_c1_ms2	.DHMK*SVIPSDGPSVACVK.	2	123084	195226	0.630466	1.58613
ICPL_Protmix_2lizu1he_C_c1_ms2	.DHMK*SVIPSDGPSVACVK*K.	3	805611	1521143	0.529609	1.88819
ICPL_Protmix_2lizu1he_B_c1_ms2	.DHMK*SVIPSDGPSVACVK*K.	3	810388	1.90087e+06	0.426325	2.34563
ICPL_Protmix_2lizu1he_A_c1_ms2	.DHMK*SVIPSDGPSVACVK*K.	3	891351	1.8302e+06	0.487023	2.05329
ICPL_Protmix_2lizu1he_C_c1_ms2	.DSAHGFLK*VPPR.	2	253331	521847	0.485451	2.05994
ICPL_Protmix_2lizu1he_B_c1_ms2	.DSAHGFLK*VPPR.	2	298737	534625	0.558778	1.78962
ICPL_Protmix_2lizu1he_A_c1_ms2	.DSAHGFLK*VPPR.	2	336879	659950	0.510461	1.95901
ICPL_Protmix_2lizu1he_B_c1_ms2	.ETYGDMADCCEK*QEPER.	2	776068	1.43347e+06	0.541391	1.84709
ICPL_Protmix_2lizu1he_C_c1_ms2	.GK*K*SCHTAVGR.	2	2.13417e+06	4.42564e+06	0.482229	2.0737
ICPL_Protmix_2lizu1he_B_c1_ms2	.GK*K*SCHTAVGR.	2	3.22832e+06	5.20976e+06	0.619667	1.61377
ICPL_Protmix_2lizu1he_A_c1_ms2	.GK*K*SCHTAVGR.	2	1.54177e+06	3.29928e+06	0.467307	2.13992
ICPL_Protmix_2lizu1he_B_c1_ms2	.GKK*SCHTAVGR.	2	94711.4	67940.8	1.39403	0.717346
ICPL_Protmix_2lizu1he_C_c1_ms2	.GLAGVENVTELK*K*NFNR.	3	596994	932739	0.640044	1.56239
ICPL_Protmix_2lizu1he_C_c1_ms2	.K*CSTSSLLEACTFR.	2	1.24141e+06	2.42049e+06	0.512877	1.94978
ICPL_Protmix_2lizu1he_B_c1_ms2	.K*DK*EACVHK.	2,3	944552	1.96688e+06	0.480228	2.08234
ICPL_Protmix_2lizu1he_A_c1_ms2	.K*DK*EACVHK.	2	783479	1.51687e+06	0.516509	1.93607
ICPL_Protmix_2lizu1he_C_c1_ms2	.K*DKEACVHK*ILR.	3	481947	997102	0.483348	2.0689
ICPL_Protmix_2lizu1he_B_c1_ms2	.K*DKEACVHK*ILR.	2,3	707769	1.67509e+06	0.422525	2.36672
ICPL_Protmix_2lizu1he_A_c1_ms2	.K*DKEACVHK*ILR.	3	1.77713e+06	3.56956e+06	0.497856	2.00861
ICPL_Protmix_2lizu1he_B_c1_ms2	.K*DSGFQMNQLR.	2	1.39952e+06	2.8429e+06	0.492285	2.03135
ICPL_Protmix_2lizu1he_A_c1_ms2	.K*DSGFQMNQLR.	2	1.11222e+06	2.29044e+06	0.485594	2.05933
ICPL_Protmix_2lizu1he_A_c1_ms2	.K*PVEEYANCHLAR.	3	1.20194e+06	2.17289e+06	0.553154	1.80782
ICPL_Protmix_2lizu1he_C_c1_ms2	.K*SCHTAVGR.	2	3.30061e+06	8.0083e+06	0.412149	2.42631
ICPL_Protmix_2lizu1he_B_c1_ms2	.K*SCHTAVGR.	2	3.03571e+06	6.54927e+06	0.463519	2.15741
ICPL_Protmix_2lizu1he_A_c1_ms2	.K*SCHTAVGR.	2	3.21715e+06	6.7087e+06	0.47955	2.08529
ICPL_Protmix_2lizu1he_B_c1_ms2	.K*VPQVSTPTLVEVSR.	2	5.2069e+06	1.12003e+07	0.464889	2.15105
ICPL_Protmix_2lizu1he_A_c1_ms2	.K*VPQVSTPTLVEVSR.	2	5.57901e+06	1.13775e+07	0.490355	2.03934
ICPL_Protmix_2lizu1he_B_c1_ms2	.NTYEK*YLGEEYVK*AVGNLR.	3	829105	1.54481e+06	0.536704	1.86322
ICPL_Protmix_2lizu1he_C_c1_ms2	.SETK*DLLFR.	2	2.69585e+06	5174431	0.520995	1.9194
ICPL_Protmix_2lizu1he_A_c1_ms2	.SETK*DLLFR.	2	2.90773e+06	5341094	0.544407	1.83686
ICPL_Protmix_2lizu1he_C_c1_ms2	.SLGK*VGTR.	2	4796591	10566271	0.453953	2.20287
ICPL_Protmix_2lizu1he_B_c1_ms2	.SLGK*VGTR.	2	4.12904e+06	8230431	0.50168	1.9933
ICPL_Protmix_2lizu1he_A_c1_ms2	.SLGK*VGTR.	2	4.44918e+06	10770390	0.413093	2.42076
ICPL_Protmix_2lizu1he_C_c1_ms2	.VLYPNDNFFEGK*ELR.	2	299569	500690	0.598312	1.67137
ICPL_Protmix_2lizu1he_C_c1_ms2	.VSALYK*NPR.	2	1.01406e+06	1.53663e+06	0.659928	1.51532
ICPL_Protmix_2lizu1he_B_c1_ms2	.VSALYK*NPR.	2	743483	1.26711e+06	0.586753	1.70429
ICPL_Protmix_2lizu1he_A_c1_ms2	.VSALYK*NPR.	2	880500	1.38765e+06	0.634528	1.57597
ICPL_Protmix_2lizu1he_B_c1_ms2	.WCAVSEHEATK*CQSFR.	2	982888	1.59131e+06	0.617659	1.61902
ICPL_Protmix_2lizu1he_C_c1_ms2	.YLGEEYVK*AVGNLR.	2	538488	1.101e+06	0.489089	2.04462
Mean:					0.534162	1.9423
Standard Dev.:					0.142961	0.30012
Error:					0.267636	0.154518

## Sheet: ICPL_Protmix_5li_1he
Search	Sequence	Z	N-termXK*: 111.04	N-termXK@: 105.02	Ratio 1/2	Ratio 2/1
ICPL_Protmix_5lizu1he_C_c1_ms2	.ALK*AWSVAR.	2	4.30892e+06	1.78809e+07	0.240979	4.14973
ICPL_Protmix_5lizu1he_B_c1_ms2	.ALK*AWSVAR.	2	4.44549e+06	1.69488e+07	0.262289	3.81259
ICPL_Protmix_5lizu1he_A_c1_ms2	.ALK*AWSVAR.	2	3.83594e+06	1.56619e+07	0.244921	4.08295
ICPL_Protmix_5lizu1he_B_c1_ms2	.CLVEK*GDVAFVK.	2	409710	2334555	0.175498	5.69807
ICPL_Protmix_5lizu1he_A_c1_ms2	.CLVEK*GDVAFVK.	2	392145	2354263	0.166568	6.00356
ICPL_Protmix_5lizu1he_A_c1_ms2	.DHMK*SVIPSDGPSVACVK*K.	3	333140	1.86075e+06	0.179036	5.58548
ICPL_Protmix_5lizu1he_C_c1_ms2	.DK*EACVHK*ILR.	2	175320	802997	0.218331	4.58019
ICPL_Protmix_5lizu1he_A_c1_ms2	.ETYGDMADCCEK*QEPER.	2	460033	2.4992e+06	0.184072	5.43266
ICPL_Protmix_5lizu1he_B_c1_ms2	.GK*K*SCHTAVGR.	2	2.57577e+06	9.0776e+06	0.28375	3.52423
ICPL_Protmix_5lizu1he_A_c1_ms2	.GK*K*SCHTAVGR.	2	2.24669e+06	9.55105e+06	0.23523	4.25116
ICPL_Protmix_5lizu1he_B_c1_ms2	.GLAGVENVTELK*K*NFNR.	3	273094	1.0398e+06	0.262641	3.80748
ICPL_Protmix_5lizu1he_B_c1_ms2	.K*DK*EACVHK.	2	507014	2.62546e+06	0.193114	5.17828
ICPL_Protmix_5lizu1he_A_c1_ms2	.K*DK*EACVHK.	2	368220	2.32017e+06	0.158704	6.30104
ICPL_Protmix_5lizu1he_C_c1_ms2	.KDK*EACVHK*ILR.	3	1.00227e+06	5501904	0.182167	5.48946
ICPL_Protmix_5lizu1he_A_c1_ms2	.KDK*EACVHK*ILR.	3	961049	4.88656e+06	0.196672	5.0846
ICPL_Protmix_5lizu1he_C_c1_ms2	.K*DK*EACVHK*ILR.	2	268315	801062	0.33495	2.98552
ICPL_Protmix_5lizu1he_B_c1_ms2	.K*DK*EACVHK*ILR.	2	397541	1.35134e+06	0.294182	3.39925
ICPL_Protmix_5lizu1he_C_c1_ms2	.K*DSGFQMNQLR.	2	660624	3760828	0.175659	5.69285
ICPL_Protmix_5lizu1he_A_c1_ms2	.K*PVDEYKDCHLAQVPSHTVVAR.	3	2.08556e+06	1.06417e+07	0.19598	5.10257
ICPL_Protmix_5lizu1he_C_c1_ms2	.K*PVDEYK*DCHLAQVPSHTVVAR.	3	3282667	1.32957e+07	0.246896	4.05028
ICPL_Protmix_5lizu1he_C_c1_ms2	.K*PVEEYANCHLAR.	2	1.20969e+06	4.94862e+06	0.24445	4.09082
ICPL_Protmix_5lizu1he_B_c1_ms2	.K*PVEEYANCHLAR.	2	1.41144e+06	5.67182e+06	0.248852	4.01845
ICPL_Protmix_5lizu1he_C_c1_ms2	.K*SCHTAVGR.	2	1.68956e+06	10853482	0.15567	6.42384
ICPL_Protmix_5lizu1he_B_c1_ms2	.K*SCHTAVGR.	2	1.90896e+06	1.16825e+07	0.163404	6.11982
ICPL_Protmix_5lizu1he_A_c1_ms2	.K*SCHTAVGR.	2	1.79038e+06	1.11964e+07	0.159907	6.25363
ICPL_Protmix_5lizu1he_C_c1_ms2	.K*VPQVSTPTLVEVSR.	2	3380078	16412186	0.205949	4.85556
ICPL_Protmix_5lizu1he_B_c1_ms2	.LCVLHEK*TPVSEK*VTK*CCTESLVNR.	3	1.58072e+06	7.96903e+06	0.198358	5.04138
ICPL_Protmix_5lizu1he_C_c1_ms2	.LK*CDEWSVNSVGK.	2	641176	3478217	0.18434	5.42475
ICPL_Protmix_5lizu1he_B_c1_ms2	.LK*CDEWSVNSVGK.	2	593357	3149148	0.188418	5.30734
ICPL_Protmix_5lizu1he_A_c1_ms2	.LK*CDEWSVNSVGK.	2	729085	3.5312e+06	0.206469	4.84334
ICPL_Protmix_5lizu1he_A_c1_ms2	.SETK*DLLFR.	2	1.79401e+06	7.2425e+06	0.247706	4.03705
ICPL_Protmix_5lizu1he_C_c1_ms2	.SLGK*VGTR.	2	2.55787e+06	15661990	0.163317	6.12305
ICPL_Protmix_5lizu1he_B_c1_ms2	.SLGK*VGTR.	2	2.87589e+06	1.79307e+07	0.160389	6.23484
ICPL_Protmix_5lizu1he_A_c1_ms2	.SLGK*VGTR.	2	3.07966e+06	1.56963e+07	0.196203	5.09677
ICPL_Protmix_5lizu1he_C_c1_ms2	.VSALYK*NPR.	2	620843	2.32718e+06	0.266779	3.74841
ICPL_Protmix_5lizu1he_B_c1_ms2	.VSALYK*NPR.	2	605374	2.39473e+06	0.252794	3.95579
ICPL_Protmix_5lizu1he_A_c1_ms2	.VSALYK*NPR.	2	678474	2.4425e+06	0.277778	3.59999
ICPL_Protmix_5lizu1he_C_c1_ms2	.WCAVSEHEATK*CQSFR.	2	555797	2.49853e+06	0.22245	4.49539
ICPL_Protmix_5lizu1he_A_c1_ms2	.WCAVSEHEATK*CQSFR.	2	549755	2.72881e+06	0.201463	4.96369
ICPL_Protmix_5lizu1he_C_c1_ms2	.YLGEEYVK*AVGNLR.	2	207846	986355	0.210721	4.74561
Mean:					0.214676	4.83979
Standard Dev.:					0.0437694	0.932572
					0.203885	0.192689

## Sheet: ICPL_Protmix_10li_1he_Manual
Search	Sequence	Z	N-termXK*: 111.04	N-termXK@: 105.02	Ratio 1/2	Ratio 2/1
ICPL_Protmix_10lizu1he_A_c1_ms2	.ALK*AWSVAR.	2	2880532	2.28262e+07	0.126194	7.92429
ICPL_Protmix_10lizu1he_C_c1_ms2	.ALK*AWSVAR.	2	1.81484e+06	17714553	0.102449	9.76093
ICPL_Protmix_10lizu1he_B_c1_ms2	.ALK*AWSVAR.	2	2.1304e+06	1.91458e+07	0.111272	8.98697
ICPL_Protmix_10lizu1he_A_c1_ms2	.DHMK*SVIPSDGPSVACVK*K.	3	334537	3.53967e+06	0.0945106	10.5808
ICPL_Protmix_10lizu1he_A_c1_ms2	.DHMK*SVIPSDGPSVACVKK*.	3	334537	3.53967e+06	0.0945106	10.5808
ICPL_Protmix_10lizu1he_B_c1_ms2	.DHMK*SVIPSDGPSVACVK*K*ASYLDCIR.	3	416686	2.96019e+06	0.140763	7.10412
ICPL_Protmix_10lizu1he_A_c1_ms2	.GK*K*SCHTAVGR.	2	1.64469e+06	1.20365e+07	0.136642	7.31842
ICPL_Protmix_10lizu1he_C_c1_ms2	.GK*K*SCHTAVGR.	2	1.66067e+06	1.32946e+07	0.124913	8.00557
ICPL_Protmix_10lizu1he_B_c1_ms2	.GK*K*SCHTAVGR.	2	1.34302e+06	11888215	0.11297	8.85188
ICPL_Protmix_10lizu1he_A_c1_ms2	.GK*K*SCHTGLGR.	2	1.49681e+06	1.19481e+07	0.125276	7.98239
ICPL_Protmix_10lizu1he_C_c1_ms2	.GK*K*SCHTGLGR.	2	1.66067e+06	1.32946e+07	0.124913	8.00557
ICPL_Protmix_10lizu1he_B_c1_ms2	.GK*K*SCHTGLGR.	2	1.34302e+06	1.16887e+07	0.114899	8.70328
ICPL_Protmix_10lizu1he_C_c1_ms2	.K*DK*EACVHK.	2	247289	2.78376e+06	0.0888329	11.2571
ICPL_Protmix_10lizu1he_B_c1_ms2	.K*DK*EACVHK.	2	328665	3.40959e+06	0.0963944	10.374
ICPL_Protmix_10lizu1he_B_c1_ms2	.KDK*EACVHK*ILR.	3	385354	4.2105e+06	0.0915221	10.9263
ICPL_Protmix_10lizu1he_A_c1_ms2	.K*DK*EACVHK*ILR.	2,3	3.56148e+06	2.28448e+07	0.155899	6.41441
ICPL_Protmix_10lizu1he_C_c1_ms2	.K*DK*EACVHK*ILR.	2,3	3.39907e+06	1.75946e+07	0.193188	5.17629
ICPL_Protmix_10lizu1he_B_c1_ms2	.K*DK*EACVHK*ILR.	2,3	3.6377e+06	1.92105e+07	0.18936	5.28095
ICPL_Protmix_10lizu1he_A_c1_ms2	.K*PVDEYK*DCHLAQVPSHTVVAR.	3	2660171	1.7039e+07	0.156123	6.40522
ICPL_Protmix_10lizu1he_C_c1_ms2	.K*PVDEYKDCHLAQVPSHTVVAR.	3	1.0067e+06	1.36967e+07	0.0734992	13.6056
ICPL_Protmix_10lizu1he_C_c1_ms2	.K*PVEEYANCHLAR.	2	748428	7.23963e+06	0.103379	9.67311
ICPL_Protmix_10lizu1he_A_c1_ms2	.K*SCHTAVGR.	2	693481	7768769	0.0892652	11.2026
ICPL_Protmix_10lizu1he_C_c1_ms2	.K*SCHTAVGR.	2	1.52361e+06	1.69232e+07	0.0900309	11.1073
ICPL_Protmix_10lizu1he_B_c1_ms2	.K*SCHTAVGR.	2	1.56428e+06	1.55757e+07	0.10043	9.95715
ICPL_Protmix_10lizu1he_A_c1_ms2	.K*SCHTGLGR.	2	1.28916e+06	15329442	0.0840967	11.8911
ICPL_Protmix_10lizu1he_C_c1_ms2	.K*SCHTGLGR.	2	1.81763e+06	1.73466e+07	0.104783	9.54354
ICPL_Protmix_10lizu1he_B_c1_ms2	.LCVLHEK*TPVSEK*VTK*CCTESLVNR.	3	1.85139e+06	1.93123e+07	0.0958659	10.4312
ICPL_Protmix_10lizu1he_A_c1_ms2	.LK*CDEWSVNSVGK.	2	677803	6.7359e+06	0.100625	9.93784
ICPL_Protmix_10lizu1he_B_c1_ms2	.LK*CDEWSVNSVGK.	2	696305	5.26123e+06	0.132346	7.55593
ICPL_Protmix_10lizu1he_B_c1_ms2	.NPDPWAK*NLNEK*DYELLCLDGTR.	3	234444	2.32652e+06	0.10077	9.92357
ICPL_Protmix_10lizu1he_A_c1_ms2	.SETK*DLLFR.	2	1.30994e+06	1.15833e+07	0.113089	8.84262
ICPL_Protmix_10lizu1he_B_c1_ms2	.SETK*DLLFR.	2	1.22833e+06	9.75267e+06	0.125948	7.9398
ICPL_Protmix_10lizu1he_A_c1_ms2	.SLGK*VGTR.	2	1888358	1.89065e+07	0.0998785	10.0122
ICPL_Protmix_10lizu1he_C_c1_ms2	.SLGK*VGTR.	2	2.10324e+06	2.12556e+07	0.0989499	10.1061
ICPL_Protmix_10lizu1he_B_c1_ms2	.SLGK*VGTR.	2	1.50398e+06	2.00604e+07	0.0749728	13.3382
ICPL_Protmix_10lizu1he_A_c1_ms2	.VLYPNDNFFEGK*ELR.	2	108155	1.16869e+06	0.0925438	10.8057
ICPL_Protmix_10lizu1he_A_c1_ms2	.VSALYK*NPR.	2	279857	2.73592e+06	0.10229	9.77614
ICPL_Protmix_10lizu1he_C_c1_ms2	.VSALYK*NPR.	2	336104	3.20803e+06	0.10477	9.54475
ICPL_Protmix_10lizu1he_B_c1_ms2	.VSALYK*NPR.	2	437632	3.34759e+06	0.130731	7.64931
Mean:					0.112792	9.29444
Standard Dev.:					0.0269962	1.91981
Error:					0.239344	0.250978
