# Supplementary material for: MASPECTRAS: a platform for management and analysis of proteomics LC-MS/MS data
Source: BMC Bioinformatics. 2007 Jun 13;8:197. doi: 10.1186/1471-2105-8-197 (PMC1906842; doi:10.1186/1471-2105-8-197)
Supplement: Additional file 4 — Quantification results and comparison with MSQuant and PepQuan. This zipped folder contains the comparison of the quantification results from MASPECTRAS, MSQuant, and PepQuan (QuantificationComparisonOfPrograms.xls), the detailed quantification results of MSQuant (MSQuantResults.xls), PepQuan (PepQuanResults.xls), the automatic quantification with MASPECTRAS (ICPL_Protmix_li_he_Automatic.xls), and the manual evaluation using centroid mode data with MASPECTRAS (ICPL_Protmix_li_he_Centroid_Manual.xls). Furthermore the calculated regression lines of MASPECTRAS are included (PNG-files). The original data files used for the quantification are downloadable directly at the MASPECTRAS application (see availability and requirements). [file 1471-2105-8-197-S4.zip › addData4/PepQuanResults.xls]

## Sheet: ICPL_Protmix_10lizu1h
Search	Sequence	Ratio heavy/light	Ratio light/heavy
AS_ICPL_10zu1_profilescan_A_c2	R.GKKSCHTGLGR.S	0.141643	7.06
AS_ICPL_10zu1_profilescan_A_c2	R.WCAVSEHEATKCQSFR.D	0.175131	5.71
AS_ICPL_10zu1_profilescan_A_c2	R.DDTVCLAKLHDR.N	0.145985	6.85
AS_ICPL_10zu1_profilescan_A_c2	R.KPVDEYKDCHLAQVPSHTVVAR.S	0.215983	4.63
AS_ICPL_10zu1_profilescan_A_c2	R.SETKDLLFR.D	0.122399	8.17
AS_ICPL_10zu1_profilescan_A_c2	R.MDAKM*YLGYEYVTAIR.N	0.362319	2.76
AS_ICPL_10zu1_profilescan_A_c2	R.MDAKMYLGYEYVTAIR.N	0.277008	3.61
AS_ICPL_10zu1_profilescan_A_c2	R.SETKDLLFRDDTVCLAKLHDR.N	0.350877	2.85
AS_ICPL_10zu1_profilescan_A_c2	R.KPVEEYANCHLAR.A	0.193424	5.17
AS_ICPL_10zu1_profilescan_A_c2	R.CCTKPESER.M	0.107066	9.34
AS_ICPL_10zu1_profilescan_A_c2	R.DTHKSEIAHR.F	0.0667557	14.98
AS_ICPL_10zu1_profilescan_A_c2	R.SLGKVGTR.C	0.106383	9.4
AS_ICPL_10zu1_profilescan_A_c2	R.ETYGDMADCCEKQEPER.N	0.149925	6.67
AS_ICPL_10zu1_profilescan_A_c2	R.CASIQKFGER.A	0.15015	6.66
AS_ICPL_10zu1_profilescan_A_c2	R.ALKAWSVAR.L	0.131926	7.58
AS_ICPL_10zu1_profilescan_A_c2	R.KVPQVSTPTLVEVSR.S	0.0925069	10.81
AS_ICPL_10zu1_profilescan_A_c2	R.SLGKVGTR.C	0.150376	6.65
AS_ICPL_10zu1_profilescan_A_c2	R.LCVLHEKTPVSEKVTKCCTESLVNR.R	0.0923361	10.83
AS_ICPL_10zu1_profilescan_A_c2	R.IHEYKR.Q	0.142248	7.03
AS_ICPL_10zu1_profilescan_A_c2	-.KQISVR.G	0.108696	9.2
AS_ICPL_10zu1_profilescan_A_c2	R.TQQHYYEKDPKR.I	0.152672	6.55
AS_ICPL_10zu1_profilescan_A_c2	R.VSALYKNPR.E	0.151976	6.58
AS_ICPL_10zu1_profilescan_A_c2	R.NIATSGKFSSDR.T	0.113766	8.79
AS_ICPL_10zu1_profilescan_A_c2	R.MSLVEEGAVKR.I	0.367647	2.72
AS_ICPL_10zu1_profilescan_A_c2	R.HLHFTLVKDR.N	0.187617	5.33
AS_ICPL_10zu1_profilescan_B_c2	R.GKKSCHTGLGR.S	0.128535	7.78
AS_ICPL_10zu1_profilescan_B_c2	R.KPVEEYANCHLAR.A	0.116959	8.55
AS_ICPL_10zu1_profilescan_B_c2	R.DDTVCLAKLHDR.N	0.0996016	10.04
AS_ICPL_10zu1_profilescan_B_c2	R.KPVDEYKDCHLAQVPSHTVVAR.S	0.199203	5.02
AS_ICPL_10zu1_profilescan_B_c2	R.KDKEACVHKILR.Q	0.0687758	14.54
AS_ICPL_10zu1_profilescan_B_c2	R.KCSTSSLLEACTFR.R	0.246914	4.05
AS_ICPL_10zu1_profilescan_B_c2	R.SETKDLLFR.D	0.145349	6.88
AS_ICPL_10zu1_profilescan_B_c2	R.M*DAKMYLGYEYVTAIR.N	0.15873	6.3
AS_ICPL_10zu1_profilescan_B_c2	R.NTYEKYLGEEYVKAVGNLR.K	0.217391	4.6
AS_ICPL_10zu1_profilescan_B_c2	R.MDAKMYLGYEYVTAIR.N	0.167504	5.97
AS_ICPL_10zu1_profilescan_B_c2	R.KPVEEYANCHLAR.A	0.164745	6.07
AS_ICPL_10zu1_profilescan_B_c2	R.KCSTSSLLEACTFR.R	0.286533	3.49
AS_ICPL_10zu1_profilescan_B_c2	R.SETKDLLFRDDTVCLAKLHDR.N	0.165289	6.05
AS_ICPL_10zu1_profilescan_B_c2	R.IHEYKR.Q	0.131234	7.62
AS_ICPL_10zu1_profilescan_B_c2	-.KQISVR.G	0.140647	7.11
AS_ICPL_10zu1_profilescan_B_c2	R.VSALYKNPR.E	0.10917	9.16
AS_ICPL_10zu1_profilescan_B_c2	R.NIATSGKFSSDR.T	0.13459	7.43
AS_ICPL_10zu1_profilescan_B_c2	R.MSLVEEGAVKR.I	0.235294	4.25
AS_ICPL_10zu1_profilescan_B_c2	R.HLHFTLVKDR.N	0.123001	8.13
AS_ICPL_10zu1_profilescan_B_c2	R.VLYPNDNFFEGKELR.L	0.204082	4.9
AS_ICPL_10zu1_profilescan_B_c2	R.KLLSYVDDEAFIR.D	0.134228	7.45
AS_ICPL_10zu1_profilescan_B_c2	R.CCTKPESER.M	0.108578	9.21
AS_ICPL_10zu1_profilescan_B_c2	R.DTHKSEIAHR.F	0.0739098	13.53
AS_ICPL_10zu1_profilescan_B_c2	R.SLGKVGTR.C	0.112233	8.91
AS_ICPL_10zu1_profilescan_B_c2	R.ETYGDMADCCEKQEPER.N	0.181818	5.5
AS_ICPL_10zu1_profilescan_B_c2	R.CASIQKFGER.A	0.123916	8.07
AS_ICPL_10zu1_profilescan_B_c2	R.ALKAWSVAR.L	0.123153	8.12
AS_ICPL_10zu1_profilescan_B_c2	R.KVPQVSTPTLVEVSR.S	0.136799	7.31
AS_ICPL_10zu1_profilescan_C_c2	R.GKKSCHTGLGR.S	0.150376	6.65
AS_ICPL_10zu1_profilescan_C_c2	R.KPVEEYANCHLAR.A	0.141643	7.06
AS_ICPL_10zu1_profilescan_C_c2	R.DDTVCLAKLHDR.N	0.153139	6.53
AS_ICPL_10zu1_profilescan_C_c2	R.KPVDEYKDCHLAQVPSHTVVAR.S	0.13587	7.36
AS_ICPL_10zu1_profilescan_C_c2	R.WCAVSEHEATKCQSFR.D	0.179856	5.56
AS_ICPL_10zu1_profilescan_C_c2	R.SETKDLLFR.D	0.165289	6.05
AS_ICPL_10zu1_profilescan_C_c2	R.KCSTSSLLEACTFR.R	0.46729	2.14
AS_ICPL_10zu1_profilescan_C_c2	R.KDKEACVHKILR.Q	0.380228	2.63
AS_ICPL_10zu1_profilescan_C_c2	R.SETKDLLFRDDTVCLAKLHDR.N	0.208333	4.8
AS_ICPL_10zu1_profilescan_C_c2	R.DHMKSVIPSDGPSVACVKKASYLDCIR.A	0.338983	2.95
AS_ICPL_10zu1_profilescan_C_c2	R.NTYEKYLGEEYVKAVGNLR.K	0.163666	6.11
AS_ICPL_10zu1_profilescan_C_c2	R.IHEYKR.Q	0.125	8
AS_ICPL_10zu1_profilescan_C_c2	-.KQISVR.G	0.132275	7.56
AS_ICPL_10zu1_profilescan_C_c2	R.TQQHYYEKDPKR.I	0.137931	7.25
AS_ICPL_10zu1_profilescan_C_c2	R.VSALYKNPR.E	0.151976	6.58
AS_ICPL_10zu1_profilescan_C_c2	R.NIATSGKFSSDR.T	0.129032	7.75
AS_ICPL_10zu1_profilescan_C_c2	R.FKSSKFGCR.D	0.333333	3
AS_ICPL_10zu1_profilescan_C_c2	R.HLHFTLVKDR.N	0.135501	7.38
AS_ICPL_10zu1_profilescan_C_c2	R.VLYPNDNFFEGKELR.L	0.160772	6.22
AS_ICPL_10zu1_profilescan_C_c2	R.GLAGVENVTELKKNFNR.H	0.0982318	10.18
AS_ICPL_10zu1_profilescan_C_c2	R.KLLSYVDDEAFIR.D	0.232558	4.3
AS_ICPL_10zu1_profilescan_C_c2	R.CCTKPESER.M	0.106496	9.39
AS_ICPL_10zu1_profilescan_C_c2	R.DTHKSEIAHR.F	0.104058	9.61
AS_ICPL_10zu1_profilescan_C_c2	R.SLGKVGTR.C	0.104932	9.53
AS_ICPL_10zu1_profilescan_C_c2	R.ETYGDM*ADCCEKQEPER.N	0.258398	3.87
AS_ICPL_10zu1_profilescan_C_c2	R.ETYGDMADCCEKQEPER.N	0.129702	7.71
AS_ICPL_10zu1_profilescan_C_c2	R.CASIQKFGER.A	0.121212	8.25
AS_ICPL_10zu1_profilescan_C_c2	R.ALKAWSVAR.L	0.121212	8.25
AS_ICPL_10zu1_profilescan_C_c2	R.KVPQVSTPTLVEVSR.S	0.109051	9.17
Mean:		0.166724	6.99768
Stdev:		0.0776441	2.51495
Error:		0.465705	0.359398

## Sheet: ICPL_Protmix_5lizu1h
Search	Sequence	Ratio heavy/light	Ratio light/heavy
AS_ICPL_5zu1_profilescan_A_c2	R.GKKSCHTGLGR.S	0.20284	4.93
AS_ICPL_5zu1_profilescan_A_c2	R.KPVEEYANCHLAR.A	0.380228	2.63
AS_ICPL_5zu1_profilescan_A_c2	R.WCAVSEHEATKCQSFR.D	0.31348	3.19
AS_ICPL_5zu1_profilescan_A_c2	R.DDTVCLAKLHDR.N	0.285714	3.5
AS_ICPL_5zu1_profilescan_A_c2	R.KPVDEYKDCHLAQVPSHTVVAR.S	0.401606	2.49
AS_ICPL_5zu1_profilescan_A_c2	R.KDKEACVHKILR.Q	0.285714	3.5
AS_ICPL_5zu1_profilescan_A_c2	R.SETKDLLFR.D	0.3861	2.59
AS_ICPL_5zu1_profilescan_A_c2	R.MDAKMYLGYEYVTAIR.N	0.429185	2.33
AS_ICPL_5zu1_profilescan_A_c2	-.KQISVR.G	0.261097	3.83
AS_ICPL_5zu1_profilescan_A_c2	R.VSALYKNPR.E	0.307692	3.25
AS_ICPL_5zu1_profilescan_A_c2	R.NIATSGKFSSDR.T	0.284091	3.52
AS_ICPL_5zu1_profilescan_A_c2	R.MSLVEEGAVKR.I	1	1
AS_ICPL_5zu1_profilescan_A_c2	R.HLHFTLVKDR.N	0.332226	3.01
AS_ICPL_5zu1_profilescan_A_c2	R.VLYPNDNFFEGKELR.L	0.274725	3.64
AS_ICPL_5zu1_profilescan_A_c2	R.GLAGVENVTELKKNFNR.H	0.31746	3.15
AS_ICPL_5zu1_profilescan_A_c2	R.CCTKPESER.M	0.198413	5.04
AS_ICPL_5zu1_profilescan_A_c2	R.DTHKSEIAHR.F	0.127389	7.85
AS_ICPL_5zu1_profilescan_A_c2	R.SLGKVGTR.C	0.265957	3.76
AS_ICPL_5zu1_profilescan_A_c2	R.ETYGDM*ADCCEKQEPER.N	0.28169	3.55
AS_ICPL_5zu1_profilescan_A_c2	R.CASIQKFGER.A	0.268097	3.73
AS_ICPL_5zu1_profilescan_A_c2	R.ALKAWSVAR.L	0.282486	3.54
AS_ICPL_5zu1_profilescan_A_c2	R.KVPQVSTPTLVEVSR.S	0.213675	4.68
AS_ICPL_5zu1_profilescan_B_c2	R.GKKSCHTGLGR.S	0.35461	2.82
AS_ICPL_5zu1_profilescan_B_c2	R.KPVEEYANCHLAR.A	0.318471	3.14
AS_ICPL_5zu1_profilescan_B_c2	R.KPVDEYKDCHLAQVPSHTVVAR.S	0.358423	2.79
AS_ICPL_5zu1_profilescan_B_c2	R.KDKEACVHKILR.Q	0.581395	1.72
AS_ICPL_5zu1_profilescan_B_c2	R.KCSTSSLLEACTFR.R	0.420168	2.38
AS_ICPL_5zu1_profilescan_B_c2	R.SETKDLLFR.D	0.295858	3.38
AS_ICPL_5zu1_profilescan_B_c2	R.IHEYKR.Q	0.22779	4.39
AS_ICPL_5zu1_profilescan_B_c2	-.KQISVR.G	0.294985	3.39
AS_ICPL_5zu1_profilescan_B_c2	R.TQQHYYEKDPKR.I	0.302115	3.31
AS_ICPL_5zu1_profilescan_B_c2	R.VSALYKNPR.E	0.293255	3.41
AS_ICPL_5zu1_profilescan_B_c2	R.M*SLVEEGAVKR.I	0.316456	3.16
AS_ICPL_5zu1_profilescan_B_c2	R.NIATSGKFSSDR.T	0.250627	3.99
AS_ICPL_5zu1_profilescan_B_c2	R.HLHFTLVKDR.N	0.284091	3.52
AS_ICPL_5zu1_profilescan_B_c2	R.VLYPNDNFFEGKELR.L	0.350877	2.85
AS_ICPL_5zu1_profilescan_B_c2	R.KLLSYVDDEAFIR.D	0.204499	4.89
AS_ICPL_5zu1_profilescan_B_c2	R.CCTKPESER.M	0.18622	5.37
AS_ICPL_5zu1_profilescan_B_c2	R.DTHKSEIAHR.F	0.115741	8.64
AS_ICPL_5zu1_profilescan_B_c2	R.SLGKVGTR.C	0.224719	4.45
AS_ICPL_5zu1_profilescan_B_c2	R.ETYGDMADCCEKQEPER.N	0.246305	4.06
AS_ICPL_5zu1_profilescan_B_c2	R.CASIQKFGER.A	0.235849	4.24
AS_ICPL_5zu1_profilescan_B_c2	R.ALKAWSVAR.L	0.257732	3.88
AS_ICPL_5zu1_profilescan_B_c2	R.KVPQVSTPTLVEVSR.S	0.22779	4.39
AS_ICPL_5zu1_profilescan_C_c2	R.GKKSCHTGLGR.S	0.288184	3.47
AS_ICPL_5zu1_profilescan_C_c2	R.WCAVSEHEATKCQSFR.D	0.33557	2.98
AS_ICPL_5zu1_profilescan_C_c2	R.KPVEEYANCHLAR.A	0.314465	3.18
AS_ICPL_5zu1_profilescan_C_c2	R.DDTVCLAKLHDR.N	0.296736	3.37
AS_ICPL_5zu1_profilescan_C_c2	R.KPVDEYKDCHLAQVPSHTVVAR.S	0.292398	3.42
AS_ICPL_5zu1_profilescan_C_c2	R.KCSTSSLLEACTFR.R	0.429185	2.33
AS_ICPL_5zu1_profilescan_C_c2	R.SETKDLLFR.D	0.289855	3.45
AS_ICPL_5zu1_profilescan_C_c2	R.CCTKPESER.M	0.213675	4.68
AS_ICPL_5zu1_profilescan_C_c2	R.DTHKSEIAHR.F	0.10627	9.41
AS_ICPL_5zu1_profilescan_C_c2	R.SLGKVGTR.C	0.195312	5.12
AS_ICPL_5zu1_profilescan_C_c2	R.CASIQKFGER.A	0.246914	4.05
AS_ICPL_5zu1_profilescan_C_c2	R.ALKAWSVAR.L	0.261097	3.83
AS_ICPL_5zu1_profilescan_C_c2	R.KVPQVSTPTLVEVSR.S	0.223214	4.48
AS_ICPL_5zu1_profilescan_C_c2	R.LCVLHEKTPVSEKVTKCCTESLVNR.R	0.229358	4.36
AS_ICPL_5zu1_profilescan_C_c2	R.IHEYKR.Q	0.241546	4.14
AS_ICPL_5zu1_profilescan_C_c2	-.KQISVR.G	0.248756	4.02
AS_ICPL_5zu1_profilescan_C_c2	R.TQQHYYEKDPKR.I	0.304878	3.28
AS_ICPL_5zu1_profilescan_C_c2	R.VSALYKNPR.E	0.30581	3.27
AS_ICPL_5zu1_profilescan_C_c2	R.NIATSGKFSSDR.T	0.241546	4.14
AS_ICPL_5zu1_profilescan_C_c2	R.MSLVEEGAVKR.I	0.60241	1.66
AS_ICPL_5zu1_profilescan_C_c2	R.HLHFTLVKDR.N	0.274725	3.64
AS_ICPL_5zu1_profilescan_C_c2	R.VLYPNDNFFEGKELR.L	0.286533	3.49
AS_ICPL_5zu1_profilescan_C_c2	R.RMSLVEEGAVKR.I	0.454545	2.2
Mean:		0.30046	3.74403
Stdev:		0.122924	1.36271
Error:		0.409119	0.363968

## Sheet: ICPL_Protmix_2lizu1h
Search	Sequence	Ratio heavy/light	Ratio light/heavy
AS_ICPL_2zu1_profilescan_A_c2	R.GKKSCHTGLGR.S	0.591716	1.69
AS_ICPL_2zu1_profilescan_A_c2	R.KPVEEYANCHLAR.A	0.740741	1.35
AS_ICPL_2zu1_profilescan_A_c2	R.WCAVSEHEATKCQSFR.D	0.694444	1.44
AS_ICPL_2zu1_profilescan_A_c2	R.DDTVCLAKLHDR.N	0.892857	1.12
AS_ICPL_2zu1_profilescan_A_c2	R.KDKEACVHKILR.Q	0.581395	1.72
AS_ICPL_2zu1_profilescan_A_c2	R.EGTCPEAPTDECKPVKWCALSHHER.L	0.671141	1.49
AS_ICPL_2zu1_profilescan_A_c2	R.KCSTSSLLEACTFR.R	1.07527	0.93
AS_ICPL_2zu1_profilescan_A_c2	R.SETKDLLFR.D	0.735294	1.36
AS_ICPL_2zu1_profilescan_A_c2	R.SETKDLLFRDDTVCLAKLHDR.N	0.833333	1.2
AS_ICPL_2zu1_profilescan_A_c2	R.NTYEKYLGEEYVKAVGNLR.K	1.26582	0.79
AS_ICPL_2zu1_profilescan_A_c2	R.MDAKMYLGYEYVTAIR.N	0.813008	1.23
AS_ICPL_2zu1_profilescan_A_c2	R.KPVDEYKDCHLAQVPSHTVVAR.S	0.434783	2.3
AS_ICPL_2zu1_profilescan_A_c2	R.CCTKPESER.M	0.438596	2.28
AS_ICPL_2zu1_profilescan_A_c2	R.DTHKSEIAHR.F	0.234742	4.26
AS_ICPL_2zu1_profilescan_A_c2	R.SLGKVGTR.C	0.411523	2.43
AS_ICPL_2zu1_profilescan_A_c2	R.ETYGDM*ADCCEKQEPER.N	0.47619	2.1
AS_ICPL_2zu1_profilescan_A_c2	R.CASIQKFGER.A	0.52356	1.91
AS_ICPL_2zu1_profilescan_A_c2	R.ALKAWSVAR.L	0.512821	1.95
AS_ICPL_2zu1_profilescan_A_c2	R.IHEYKR.Q	0.636943	1.57
AS_ICPL_2zu1_profilescan_A_c2	-.KQISVR.G	0.584795	1.71
AS_ICPL_2zu1_profilescan_A_c2	R.VSALYKNPR.E	0.694444	1.44
AS_ICPL_2zu1_profilescan_A_c2	R.NIATSGKFSSDR.T	0.649351	1.54
AS_ICPL_2zu1_profilescan_A_c2	R.HLHFTLVKDR.N	0.632911	1.58
AS_ICPL_2zu1_profilescan_A_c2	R.VLYPNDNFFEGKELR.L	0.704225	1.42
AS_ICPL_2zu1_profilescan_A_c2	R.KLLSYVDDEAFIR.D	0.598802	1.67
AS_ICPL_2zu1_profilescan_B_c2	R.GKKSCHTGLGR.S	0.584795	1.71
AS_ICPL_2zu1_profilescan_B_c2	R.KPVEEYANCHLAR.A	0.806452	1.24
AS_ICPL_2zu1_profilescan_B_c2	R.WCAVSEHEATKCQSFR.D	1.0101	0.99
AS_ICPL_2zu1_profilescan_B_c2	R.DDTVCLAKLHDR.N	1	1
AS_ICPL_2zu1_profilescan_B_c2	R.KPVDEYKDCHLAQVPSHTVVAR.S	1.17647	0.85
AS_ICPL_2zu1_profilescan_B_c2	R.KDKEACVHKILR.Q	0.0369686	27.05
AS_ICPL_2zu1_profilescan_B_c2	R.KCSTSSLLEACTFR.R	0.408163	2.45
AS_ICPL_2zu1_profilescan_B_c2	R.SETKDLLFR.D	0.714286	1.4
AS_ICPL_2zu1_profilescan_B_c2	R.MDAKMYLGYEYVTAIR.N	0.934579	1.07
AS_ICPL_2zu1_profilescan_B_c2	R.CCTKPESER.M	0.413223	2.42
AS_ICPL_2zu1_profilescan_B_c2	R.DTHKSEIAHR.F	0.226244	4.42
AS_ICPL_2zu1_profilescan_B_c2	R.SLGKVGTR.C	0.434783	2.3
AS_ICPL_2zu1_profilescan_B_c2	R.ETYGDMADCCEKQEPER.N	0.574713	1.74
AS_ICPL_2zu1_profilescan_B_c2	R.CASIQKFGER.A	0.510204	1.96
AS_ICPL_2zu1_profilescan_B_c2	R.ALKAWSVAR.L	0.526316	1.9
AS_ICPL_2zu1_profilescan_B_c2	R.KVPQVSTPTLVEVSR.S	0.465116	2.15
AS_ICPL_2zu1_profilescan_B_c2	R.LCVLHEKTPVSEKVTKCCTESLVNR.R	0.5	2
AS_ICPL_2zu1_profilescan_B_c2	R.IHEYKR.Q	0.625	1.6
AS_ICPL_2zu1_profilescan_B_c2	R.VSALYKNPR.E	0.724638	1.38
AS_ICPL_2zu1_profilescan_B_c2	R.NIATSGKFSSDR.T	0.735294	1.36
AS_ICPL_2zu1_profilescan_B_c2	R.FKSSKFGCRDPVR.T	0.564972	1.77
AS_ICPL_2zu1_profilescan_B_c2	R.HLHFTLVKDR.N	0.598802	1.67
AS_ICPL_2zu1_profilescan_B_c2	R.VLYPNDNFFEGKELR.L	0.757576	1.32
AS_ICPL_2zu1_profilescan_C_c2	R.GKKSCHTGLGR.S	0.497512	2.01
AS_ICPL_2zu1_profilescan_C_c2	R.KPVEEYANCHLAR.A	0.662252	1.51
AS_ICPL_2zu1_profilescan_C_c2	R.WCAVSEHEATKCQSFR.D	0.787402	1.27
AS_ICPL_2zu1_profilescan_C_c2	R.KPVDEYKDCHLAQVPSHTVVAR.S	1.13636	0.88
AS_ICPL_2zu1_profilescan_C_c2	R.KDKEACVHKILR.Q	1.40845	0.71
AS_ICPL_2zu1_profilescan_C_c2	R.KCSTSSLLEACTFR.R	0.763359	1.31
AS_ICPL_2zu1_profilescan_C_c2	R.SETKDLLFR.D	0.793651	1.26
AS_ICPL_2zu1_profilescan_C_c2	R.DHMKSVIPSDGPSVACVKKASYLDCIR.A	1.28205	0.78
AS_ICPL_2zu1_profilescan_C_c2	R.M*DAKMYLGYEYVTAIR.N	0.613497	1.63
AS_ICPL_2zu1_profilescan_C_c2	R.MDAKMYLGYEYVTAIR.N	0.900901	1.11
AS_ICPL_2zu1_profilescan_C_c2	R.KPVDEYKDCHLAQVPSHTVVAR.S	0.318471	3.14
AS_ICPL_2zu1_profilescan_C_c2	R.IHEYKR.Q	0.581395	1.72
AS_ICPL_2zu1_profilescan_C_c2	-.KQISVR.G	0.558659	1.79
AS_ICPL_2zu1_profilescan_C_c2	R.VSALYKNPR.E	0.75188	1.33
AS_ICPL_2zu1_profilescan_C_c2	R.NIATSGKFSSDR.T	0.636943	1.57
AS_ICPL_2zu1_profilescan_C_c2	R.MSLVEEGAVKR.I	0.917431	1.09
AS_ICPL_2zu1_profilescan_C_c2	R.HLHFTLVKDR.N	0.740741	1.35
AS_ICPL_2zu1_profilescan_C_c2	R.VLYPNDNFFEGKELR.L	0.8	1.25
AS_ICPL_2zu1_profilescan_C_c2	R.GLAGVENVTELKKNFNR.H	0.740741	1.35
AS_ICPL_2zu1_profilescan_C_c2	R.CCTKPESER.M	0.440529	2.27
AS_ICPL_2zu1_profilescan_C_c2	R.DTHKSEIAHR.F	0.194175	5.15
AS_ICPL_2zu1_profilescan_C_c2	R.SLGKVGTR.C	0.425532	2.35
AS_ICPL_2zu1_profilescan_C_c2	R.ETYGDM*ADCCEKQEPER.N	0.45045	2.22
AS_ICPL_2zu1_profilescan_C_c2	R.CASIQKFGER.A	0.552486	1.81
AS_ICPL_2zu1_profilescan_C_c2	R.ALKAWSVAR.L	0.505051	1.98
AS_ICPL_2zu1_profilescan_C_c2	R.KVPQVSTPTLVEVSR.S	0.446429	2.24
Mean:		0.657618	2.07176
Stdev:		0.251005	3.04112
Error:		0.381688	1.46789

## Sheet: ICPL_Protmix_1lizu1h
Search	Sequence	Ratio heavy/light	Ratio light/heavy
AS_ICPL_1zu1_profilescan_A_c2	R.GKKSCHTGLGR.S	1.62	0.617284
AS_ICPL_1zu1_profilescan_A_c2	R.KPVEEYANCHLAR.A	1.44	0.694444
AS_ICPL_1zu1_profilescan_A_c2	R.WCAVSEHEATKCQSFR.D	1.59	0.628931
AS_ICPL_1zu1_profilescan_A_c2	R.DDTVCLAKLHDR.N	1.4	0.714286
AS_ICPL_1zu1_profilescan_A_c2	R.KPVDEYKDCHLAQVPSHTVVAR.S	2.24	0.446429
AS_ICPL_1zu1_profilescan_A_c2	R.KDKEACVHKILR.Q	2.46	0.406504
AS_ICPL_1zu1_profilescan_A_c2	R.SETKDLLFR.D	1.11	0.900901
AS_ICPL_1zu1_profilescan_A_c2	R.MDAKMYLGYEYVTAIR.N	1.51	0.662252
AS_ICPL_1zu1_profilescan_A_c2	R.CCTKPESER.M	0.77	1.2987
AS_ICPL_1zu1_profilescan_A_c2	R.DTHKSEIAHR.F	0.48	2.08333
AS_ICPL_1zu1_profilescan_A_c2	R.ETYGDM*ADCCEKQEPER.N	0.83	1.20482
AS_ICPL_1zu1_profilescan_A_c2	R.SLGKVGTR.C	0.82	1.21951
AS_ICPL_1zu1_profilescan_A_c2	R.CASIQKFGER.A	0.95	1.05263
AS_ICPL_1zu1_profilescan_A_c2	R.ALKAWSVAR.L	1	1
AS_ICPL_1zu1_profilescan_A_c2	R.KVPQVSTPTLVEVSR.S	0.88	1.13636
AS_ICPL_1zu1_profilescan_A_c2	R.IHEYKR.Q	1.09	0.917431
AS_ICPL_1zu1_profilescan_A_c2	-.KQISVR.G	1.26	0.793651
AS_ICPL_1zu1_profilescan_A_c2	R.TQQHYYEKDPKR.I	1.15	0.869565
AS_ICPL_1zu1_profilescan_A_c2	R.VSALYKNPR.E	1.39	0.719424
AS_ICPL_1zu1_profilescan_A_c2	R.NIATSGKFSSDR.T	0.85	1.17647
AS_ICPL_1zu1_profilescan_A_c2	R.MSLVEEGAVKR.I	1.15	0.869565
AS_ICPL_1zu1_profilescan_B_c2	R.CCTKPESER.M	0.78	1.28205
AS_ICPL_1zu1_profilescan_B_c2	R.DTHKSEIAHR.F	0.38	2.63158
AS_ICPL_1zu1_profilescan_B_c2	R.SLGKVGTR.C	0.68	1.47059
AS_ICPL_1zu1_profilescan_B_c2	R.CASIQKFGER.A	0.92	1.08696
AS_ICPL_1zu1_profilescan_B_c2	R.ALKAWSVAR.L	0.88	1.13636
AS_ICPL_1zu1_profilescan_B_c2	R.KVPQVSTPTLVEVSR.S	0.88	1.13636
AS_ICPL_1zu1_profilescan_B_c2	R.LCVLHEKTPVSEKVTKCCTESLVNR.R	0.93	1.07527
AS_ICPL_1zu1_profilescan_B_c2	R.GKKSCHTGLGR.S	1.44	0.694444
AS_ICPL_1zu1_profilescan_B_c2	R.KPVEEYANCHLAR.A	1.65	0.606061
AS_ICPL_1zu1_profilescan_B_c2	R.WCAVSEHEATKCQSFR.D	1.44	0.694444
AS_ICPL_1zu1_profilescan_B_c2	R.DDTVCLAKLHDR.N	1.22	0.819672
AS_ICPL_1zu1_profilescan_B_c2	R.KDKEACVHKILR.Q	2.59	0.3861
AS_ICPL_1zu1_profilescan_B_c2	R.SETKDLLFR.D	1.41	0.70922
AS_ICPL_1zu1_profilescan_B_c2	R.KCSTSSLLEACTFR.R	1.37	0.729927
AS_ICPL_1zu1_profilescan_B_c2	R.NTYEKYLGEEYVKAVGNLR.K	2.15	0.465116
AS_ICPL_1zu1_profilescan_B_c2	R.MDAKMYLGYEYVTAIR.N	1.72	0.581395
AS_ICPL_1zu1_profilescan_B_c2	-.KQISVR.G	1.27	0.787402
AS_ICPL_1zu1_profilescan_B_c2	R.VSALYKNPR.E	1.43	0.699301
AS_ICPL_1zu1_profilescan_B_c2	R.NIATSGKFSSDR.T	1.04	0.961538
AS_ICPL_1zu1_profilescan_B_c2	R.FKSSKFGCRDPVR.T	1.21	0.826446
AS_ICPL_1zu1_profilescan_B_c2	R.MSLVEEGAVKR.I	1.27	0.787402
AS_ICPL_1zu1_profilescan_B_c2	R.HLHFTLVKDR.N	0.98	1.02041
AS_ICPL_1zu1_profilescan_B_c2	R.VLYPNDNFFEGKELR.L	1.46	0.684932
AS_ICPL_1zu1_profilescan_B_c2	R.GLAGVENVTELKKNFNR.H	1.28	0.78125
AS_ICPL_1zu1_profilescan_C_c2	R.GKKSCHTGLGR.S	1.36	0.735294
AS_ICPL_1zu1_profilescan_C_c2	R.KPVEEYANCHLAR.A	1.59	0.628931
AS_ICPL_1zu1_profilescan_C_c2	R.WCAVSEHEATKCQSFR.D	1.44	0.694444
AS_ICPL_1zu1_profilescan_C_c2	R.DDTVCLAKLHDR.N	1.5	0.666667
AS_ICPL_1zu1_profilescan_C_c2	R.KDKEACVHKILR.Q	2.97	0.3367
AS_ICPL_1zu1_profilescan_C_c2	R.KCSTSSLLEACTFR.R	1.42	0.704225
AS_ICPL_1zu1_profilescan_C_c2	R.SETKDLLFR.D	1.45	0.689655
AS_ICPL_1zu1_profilescan_C_c2	R.NTYEKYLGEEYVKAVGNLR.K	2.11	0.473934
AS_ICPL_1zu1_profilescan_C_c2	R.MDAKMYLGYEYVTAIR.N	1.52	0.657895
AS_ICPL_1zu1_profilescan_C_c2	R.IHEYKR.Q	1.28	0.78125
AS_ICPL_1zu1_profilescan_C_c2	-.KQISVR.G	1.36	0.735294
AS_ICPL_1zu1_profilescan_C_c2	R.VSALYKNPR.E	1.49	0.671141
AS_ICPL_1zu1_profilescan_C_c2	R.NIATSGKFSSDR.T	1.29	0.775194
AS_ICPL_1zu1_profilescan_C_c2	R.MSLVEEGAVKR.I	1.24	0.806452
AS_ICPL_1zu1_profilescan_C_c2	R.VLYPNDNFFEGKELR.L	1.45	0.689655
AS_ICPL_1zu1_profilescan_C_c2	R.CCTKPESER.M	0.8	1.25
AS_ICPL_1zu1_profilescan_C_c2	R.DTHKSEIAHR.F	0.35	2.85714
AS_ICPL_1zu1_profilescan_C_c2	R.SLGKVGTR.C	1.38	0.724638
AS_ICPL_1zu1_profilescan_C_c2	R.ETYGDM*ADCCEKQEPER.N	0.93	1.07527
AS_ICPL_1zu1_profilescan_C_c2	R.SLGKVGTR.C	0.82	1.21951
AS_ICPL_1zu1_profilescan_C_c2	R.CASIQKFGER.A	0.89	1.1236
AS_ICPL_1zu1_profilescan_C_c2	R.ALKAWSVAR.L	1.06	0.943396
Mean:		1.28463	0.906075
Stdev:		0.480001	0.434526
Error:		0.37365	0.47957

## Sheet: ICPL_Protmix_1lizu2h
Search	Sequence	Ratio heavy/light	Ratio light/heavy
AS_ICPL_1zu2_profilescan_A_c2	R.IHEYKR.Q	2.54	0.393701
AS_ICPL_1zu2_profilescan_A_c2	-.KQISVR.G	2.79	0.358423
AS_ICPL_1zu2_profilescan_A_c2	R.VSALYKNPR.E	2.87	0.348432
AS_ICPL_1zu2_profilescan_A_c2	R.CCTKPESER.M	1.41	0.70922
AS_ICPL_1zu2_profilescan_A_c2	R.DTHKSEIAHR.F	0.88	1.13636
AS_ICPL_1zu2_profilescan_A_c2	R.SLGKVGTR.C	1.4	0.714286
AS_ICPL_1zu2_profilescan_A_c2	R.CASIQKFGER.A	1.67	0.598802
AS_ICPL_1zu2_profilescan_A_c2	R.ALKAWSVAR.L	1.1	0.909091
AS_ICPL_1zu2_profilescan_A_c2	R.KVPQVSTPTLVEVSR.S	1.53	0.653595
AS_ICPL_1zu2_profilescan_A_c2	R.GKKSCHTGLGR.S	1.99	0.502513
AS_ICPL_1zu2_profilescan_A_c2	R.DDTVCLAKLHDR.N	2.75	0.363636
AS_ICPL_1zu2_profilescan_A_c2	R.KDKEACVHKILR.Q	3.29	0.303951
AS_ICPL_1zu2_profilescan_A_c2	R.SETKDLLFR.D	3	0.333333
AS_ICPL_1zu2_profilescan_A_c2	R.M*DAKMYLGYEYVTAIR.N	1.85	0.540541
AS_ICPL_1zu2_profilescan_B_c2	R.CCTKPESER.M	1.62	0.617284
AS_ICPL_1zu2_profilescan_B_c2	R.DTHKSEIAHR.F	0.68	1.47059
AS_ICPL_1zu2_profilescan_B_c2	R.ETYGDMADCCEKQEPER.N	1.7	0.588235
AS_ICPL_1zu2_profilescan_B_c2	R.CASIQKFGER.A	1.75	0.571429
AS_ICPL_1zu2_profilescan_B_c2	R.ALKAWSVAR.L	1.82	0.549451
AS_ICPL_1zu2_profilescan_B_c2	R.KVPQVSTPTLVEVSR.S	1.59	0.628931
AS_ICPL_1zu2_profilescan_B_c2	R.LCVLHEKTPVSEKVTKCCTESLVNR.R	1.75	0.571429
AS_ICPL_1zu2_profilescan_B_c2	R.GKKSCHTGLGR.S	2.29	0.436681
AS_ICPL_1zu2_profilescan_B_c2	R.DDTVCLAKLHDR.N	2.66	0.37594
AS_ICPL_1zu2_profilescan_B_c2	R.SETKDLLFR.D	2.73	0.3663
AS_ICPL_1zu2_profilescan_B_c2	R.DHMKSVIPSDGPSVACVKKASYLDCIR.A	2.32	0.431034
AS_ICPL_1zu2_profilescan_B_c2	R.TAGWNIPMGLLYNKINHCR.F	1.85	0.540541
AS_ICPL_1zu2_profilescan_B_c2	R.MDAKMYLGYEYVTAIR.N	2.76	0.362319
AS_ICPL_1zu2_profilescan_B_c2	R.IHEYKR.Q	1.59	0.628931
AS_ICPL_1zu2_profilescan_B_c2	-.KQISVR.G	2.47	0.404858
AS_ICPL_1zu2_profilescan_B_c2	R.TQQHYYEKDPKR.I	1.95	0.512821
AS_ICPL_1zu2_profilescan_B_c2	R.FKSSKFGCR.D	2.32	0.431034
AS_ICPL_1zu2_profilescan_B_c2	R.MSLVEEGAVKR.I	2.02	0.49505
AS_ICPL_1zu2_profilescan_B_c2	R.VLYPNDNFFEGKELR.L	2.84	0.352113
AS_ICPL_1zu2_profilescan_C_c2	R.CCTKPESER.M	1.59	0.628931
AS_ICPL_1zu2_profilescan_C_c2	R.DTHKSEIAHR.F	1.95	0.512821
AS_ICPL_1zu2_profilescan_C_c2	R.CASIQKFGER.A	1.71	0.584795
AS_ICPL_1zu2_profilescan_C_c2	R.ALKAWSVAR.L	1.77	0.564972
AS_ICPL_1zu2_profilescan_C_c2	R.KVPQVSTPTLVEVSR.S	1.55	0.645161
AS_ICPL_1zu2_profilescan_C_c2	R.GKKSCHTGLGR.S	2.05	0.487805
AS_ICPL_1zu2_profilescan_C_c2	R.KPVEEYANCHLAR.A	3.02	0.331126
AS_ICPL_1zu2_profilescan_C_c2	R.WCAVSEHEATKCQSFR.D	2.52	0.396825
AS_ICPL_1zu2_profilescan_C_c2	R.DDTVCLAKLHDR.N	2.79	0.358423
AS_ICPL_1zu2_profilescan_C_c2	R.KDKEACVHKILR.Q	4.74	0.21097
AS_ICPL_1zu2_profilescan_C_c2	R.KCSTSSLLEACTFR.R	2.42	0.413223
AS_ICPL_1zu2_profilescan_C_c2	-.KQISVR.G	2.67	0.374532
AS_ICPL_1zu2_profilescan_C_c2	R.TQQHYYEKDPKR.I	1.74	0.574713
AS_ICPL_1zu2_profilescan_C_c2	R.VSALYKNPR.E	2.86	0.34965
AS_ICPL_1zu2_profilescan_C_c2	R.NIATSGKFSSDR.T	2.33	0.429185
AS_ICPL_1zu2_profilescan_C_c2	R.MSLVEEGAVKR.I	2.29	0.436681
AS_ICPL_1zu2_profilescan_C_c2	R.VLYPNDNFFEGKELR.L	2.76	0.362319
Mean:		2.1708	0.51726
Stdev:		0.699577	0.211931
Error:		0.322267	0.409719

## Sheet: ICPL_Protmix_1lizu5h
Search	Sequence	Ratio heavy/light	Ratio light/heavy
AS_ICPL_1zu5_profilescan_A_c2	-.KQISVR.G	5.51	0.181488
AS_ICPL_1zu5_profilescan_A_c2	R.VSALYKNPR.E	6.39	0.156495
AS_ICPL_1zu5_profilescan_A_c2	R.MSLVEEGAVKR.I	2.75	0.363636
AS_ICPL_1zu5_profilescan_A_c2	R.VLYPNDNFFEGKELR.L	5.4	0.185185
AS_ICPL_1zu5_profilescan_A_c2	R.GKKSCHTGLGR.S	3.92	0.255102
AS_ICPL_1zu5_profilescan_A_c2	R.WCAVSEHEATKCQSFR.D	4.77	0.209644
AS_ICPL_1zu5_profilescan_A_c2	R.DDTVCLAKLHDR.N	5.81	0.172117
AS_ICPL_1zu5_profilescan_A_c2	R.KCSTSSLLEACTFR.R	5.66	0.176678
AS_ICPL_1zu5_profilescan_A_c2	R.CCTKPESER.M	2.88	0.347222
AS_ICPL_1zu5_profilescan_A_c2	R.DTHKSEIAHR.F	1.46	0.684932
AS_ICPL_1zu5_profilescan_A_c2	R.SLGKVGTR.C	2.55	0.392157
AS_ICPL_1zu5_profilescan_A_c2	R.CASIQKFGER.A	3.19	0.31348
AS_ICPL_1zu5_profilescan_A_c2	R.ALKAWSVAR.L	3.19	0.31348
AS_ICPL_1zu5_profilescan_A_c2	R.KVPQVSTPTLVEVSR.S	2.86	0.34965
AS_ICPL_1zu5_profilescan_B_c2	-.KQISVR.G	5.46	0.18315
AS_ICPL_1zu5_profilescan_B_c2	R.VSALYKNPR.E	6.33	0.157978
AS_ICPL_1zu5_profilescan_B_c2	R.MSLVEEGAVKR.I	1.75	0.571429
AS_ICPL_1zu5_profilescan_B_c2	R.CCTKPESER.M	2.97	0.3367
AS_ICPL_1zu5_profilescan_B_c2	R.DTHKSEIAHR.F	2.24	0.446429
AS_ICPL_1zu5_profilescan_B_c2	R.SLGKVGTR.C	2.55	0.392157
AS_ICPL_1zu5_profilescan_B_c2	R.ETYGDM*ADCCEKQEPER.N	2.66	0.37594
AS_ICPL_1zu5_profilescan_B_c2	R.CASIQKFGER.A	3.19	0.31348
AS_ICPL_1zu5_profilescan_B_c2	R.ALKAWSVAR.L	2.86	0.34965
AS_ICPL_1zu5_profilescan_B_c2	R.KVPQVSTPTLVEVSR.S	2.74	0.364964
AS_ICPL_1zu5_profilescan_B_c2	R.LCVLHEKTPVSEKVTKCCTESLVNR.R	3.55	0.28169
AS_ICPL_1zu5_profilescan_B_c2	R.GKKSCHTGLGR.S	4.4	0.227273
AS_ICPL_1zu5_profilescan_B_c2	R.DDTVCLAKLHDR.N	5.93	0.168634
AS_ICPL_1zu5_profilescan_B_c2	R.KDKEACVHKILR.Q	8.26	0.121065
AS_ICPL_1zu5_profilescan_B_c2	R.DHMKSVIPSDGPSVACVKKASYLDCIR.A	6.52	0.153374
AS_ICPL_1zu5_profilescan_B_c2	R.M*DAKM*YLGYEYVTAIR.N	360	0.00277778
AS_ICPL_1zu5_profilescan_C_c2	R.GKKSCHTGLGR.S	4.62	0.21645
AS_ICPL_1zu5_profilescan_C_c2	R.DDTVCLAKLHDR.N	5.32	0.18797
AS_ICPL_1zu5_profilescan_C_c2	R.EGTCPEAPTDECKPVKWCALSHHER.L	5.43	0.184162
AS_ICPL_1zu5_profilescan_C_c2	R.KCSTSSLLEACTFR.R	5.5	0.181818
AS_ICPL_1zu5_profilescan_C_c2	-.KQISVR.G	5.86	0.170648
AS_ICPL_1zu5_profilescan_C_c2	R.VSALYKNPR.E	6.03	0.165837
AS_ICPL_1zu5_profilescan_C_c2	R.VLYPNDNFFEGKELR.L	5.72	0.174825
AS_ICPL_1zu5_profilescan_C_c2	R.CCTKPESER.M	3	0.333333
AS_ICPL_1zu5_profilescan_C_c2	R.SLGKVGTR.C	2.68	0.373134
AS_ICPL_1zu5_profilescan_C_c2	R.CASIQKFGER.A	3.14	0.318471
AS_ICPL_1zu5_profilescan_C_c2	R.ALKAWSVAR.L	3.19	0.31348
AS_ICPL_1zu5_profilescan_C_c2	R.KVPQVSTPTLVEVSR.S	3.27	0.30581
AS_ICPL_1zu5_profilescan_C_c2	R.LCVLHEKTPVSEKVTKCCTESLVNR.R	7.82	0.127877
Mean:		4.26976	0.276167
Stdev:		1.68597	0.120289
Error:		0.394862	0.435568

## Sheet: ICPL_Protmix_1lizu10h
Search	Sequence	Ratio heavy/light	Ratio light/heavy
AS_ICPL_1zu10_profilescan_A_c2	R.GKKSCHTGLGR.S	18.55	0.0539084
AS_ICPL_1zu10_profilescan_A_c2	R.WCAVSEHEATKCQSFR.D	8.92	0.112108
AS_ICPL_1zu10_profilescan_A_c2	R.DDTVCLAKLHDR.N	12.86	0.0777605
AS_ICPL_1zu10_profilescan_A_c2	R.EGTCPEAPTDECKPVKWCALSHHER.L	12.48	0.0801282
AS_ICPL_1zu10_profilescan_A_c2	R.KCSTSSLLEACTFR.R	9.68	0.103306
AS_ICPL_1zu10_profilescan_A_c2	-.KQISVR.G	11.02	0.0907441
AS_ICPL_1zu10_profilescan_A_c2	R.VSALYKNPR.E	11.51	0.086881
AS_ICPL_1zu10_profilescan_A_c2	R.CCTKPESER.M	4.38	0.228311
AS_ICPL_1zu10_profilescan_A_c2	R.DTHKSEIAHR.F	2.48	0.403226
AS_ICPL_1zu10_profilescan_A_c2	R.CASIQKFGER.A	4.62	0.21645
AS_ICPL_1zu10_profilescan_A_c2	R.ALKAWSVAR.L	5.05	0.19802
AS_ICPL_1zu10_profilescan_A_c2	R.KVPQVSTPTLVEVSR.S	4.49	0.222717
AS_ICPL_1zu10_profilescan_B_c2	R.GKKSCHTGLGR.S	8.05	0.124224
AS_ICPL_1zu10_profilescan_B_c2	R.DDTVCLAKLHDR.N	13.78	0.0725689
AS_ICPL_1zu10_profilescan_B_c2	R.KCSTSSLLEACTFR.R	10.23	0.0977517
AS_ICPL_1zu10_profilescan_B_c2	R.NTYEKYLGEEYVKAVGNLR.K	19.54	0.0511771
AS_ICPL_1zu10_profilescan_B_c2	-.KQISVR.G	13.1	0.0763359
AS_ICPL_1zu10_profilescan_B_c2	R.VLYPNDNFFEGKELR.L	10.18	0.0982318
AS_ICPL_1zu10_profilescan_B_c2	R.CCTKPESER.M	3.79	0.263852
AS_ICPL_1zu10_profilescan_B_c2	R.CASIQKFGER.A	4.59	0.217865
AS_ICPL_1zu10_profilescan_B_c2	R.ALKAWSVAR.L	5.17	0.193424
AS_ICPL_1zu10_profilescan_B_c2	R.KVPQVSTPTLVEVSR.S	4.2	0.238095
AS_ICPL_1zu10_profilescan_C_c2	R.GKKSCHTGLGR.S	7.81	0.128041
AS_ICPL_1zu10_profilescan_C_c2	R.KPVEEYANCHLAR.A	11.74	0.0851789
AS_ICPL_1zu10_profilescan_C_c2	R.DDTVCLAKLHDR.N	12.67	0.0789266
AS_ICPL_1zu10_profilescan_C_c2	R.NTYEKYLGEEYVKAVGNLR.K	19.16	0.0521921
AS_ICPL_1zu10_profilescan_C_c2	-.KQISVR.G	11.99	0.0834028
AS_ICPL_1zu10_profilescan_C_c2	R.VSALYKNPR.E	12.98	0.0770416
AS_ICPL_1zu10_profilescan_C_c2	R.CCTKPESER.M	4.13	0.242131
AS_ICPL_1zu10_profilescan_C_c2	R.DTHKSEIAHR.F	2.36	0.423729
AS_ICPL_1zu10_profilescan_C_c2	R.SLGKVGTR.C	3.8	0.263158
AS_ICPL_1zu10_profilescan_C_c2	R.CASIQKFGER.A	4.77	0.209644
AS_ICPL_1zu10_profilescan_C_c2	R.ALKAWSVAR.L	4.82	0.207469
Mean:		8.93636	0.156303
Stdev:		4.897	0.096504
Error:		0.547986	0.617416
