# Supplementary material for: MASPECTRAS: a platform for management and analysis of proteomics LC-MS/MS data
Source: BMC Bioinformatics. 2007 Jun 13;8:197. doi: 10.1186/1471-2105-8-197 (PMC1906842; doi:10.1186/1471-2105-8-197)
Supplement: Additional file 4 — Quantification results and comparison with MSQuant and PepQuan. This zipped folder contains the comparison of the quantification results from MASPECTRAS, MSQuant, and PepQuan (QuantificationComparisonOfPrograms.xls), the detailed quantification results of MSQuant (MSQuantResults.xls), PepQuan (PepQuanResults.xls), the automatic quantification with MASPECTRAS (ICPL_Protmix_li_he_Automatic.xls), and the manual evaluation using centroid mode data with MASPECTRAS (ICPL_Protmix_li_he_Centroid_Manual.xls). Furthermore the calculated regression lines of MASPECTRAS are included (PNG-files). The original data files used for the quantification are downloadable directly at the MASPECTRAS application (see availability and requirements). [file 1471-2105-8-197-S4.zip › addData4/QuantificationComparisonOfPrograms.xls]

## Sheet: ICPL_Protmix_1li_1he
Quantitative comparison of ICPL light and heavy labeled probes at an ratio 1 light : 1 heavy
calculated over the triplicates (n=3)with the applications MSQuant, PepQuan, and MASPECTRAS
	MSQuant	PepQuan	MASPECTRAS
	auto	manual	auto	manual
# peptides	15	67	98	77
mean	0.92	1.28	0.97	0.99
stdev	0.46	0.48	0.24	0.19
relative error	0.493	0.375	0.247423	0.191
ratio: heavy/light

## Sheet: ICPL_Protmix_1li_2he
Quantitative comparison of ICPL light and heavy labeled probes at an ratio 1 light : 2 heavy
calculated over the triplicates (n=3)with the applications MSQuant, PepQuan, and MASPECTRAS
	MSQuant	PepQuan	MASPECTRAS
	auto	manual	auto	manual
# peptides	25	50	48	72
mean	1.048	2.17	2.07	2.03
stdev	1.15	0.7	0.71	0.54
relative error	1.09733	0.322581	0.342995	0.26601
ratio: heavy/light

## Sheet: ICPL_Protmix_1li_5he
Quantitative comparison of ICPL light and heavy labeled probes at an ratio 1 light : 5 heavy
calculated over the triplicates (n=3)with the applications MSQuant, PepQuan, and MASPECTRAS
	MSQuant	PepQuan	MASPECTRAS
	auto	manual	auto	manual
# peptides	14	43	50	53
mean	2.94	4.27	4.16	4.67
stdev	2.3	1.69	1.56	1.12
relative error	0.782313	0.395785	0.375	0.239829
ratio: heavy/light

## Sheet: ICPL_Protmix_1li_10he
Quantitative comparison of ICPL light and heavy labeled probes at an ratio 1 light : 10 heavy
calculated over the triplicates (n=3)with the applications MSQuant, PepQuan, and MASPECTRAS
	MSQuant	PepQuan	MASPECTRAS
	auto	manual	auto	manual
# peptides	22	33	27	40
mean	4.64	8.94	8.31	9.85
stdev	4.83	4.9	2.85	2.99
relative error	1.04095	0.548098	0.34296	0.303553
ratio: heavy/light

## Sheet: ICPL_Protmix_2li_1he
Quantitative comparison of ICPL light and heavy labeled probes at an ratio 2 light : 1 heavy
calculated over the triplicates (n=3)with the applications MSQuant, PepQuan, and MASPECTRAS
	MSQuant	PepQuan	MASPECTRAS
	auto	manual	auto	manual
# peptides	16	74	42	47
mean	4.24	2.07	2.11	1.94
stdev	4.97	3.04	0.63	0.3
relative error	1.17217	1.4686	0.298578	0.154639
ratio: light/heavy

## Sheet: ICPL_Protmix_5li_1he
Quantitative comparison of ICPL light and heavy labeled probes at an ratio 5 light : 1 heavy
calculated over the triplicates (n=3)with the applications MSQuant, PepQuan, and MASPECTRAS
	MSQuant	PepQuan	MASPECTRAS
	auto	manual	auto	manual
# peptides	16	67	41	40
mean	13.36	3.74	4.25	4.84
stdev	5.18	1.36	1.15	0.93
relative error	0.387725	0.363636	0.270588	0.192149
ratio: light/heavy

## Sheet: ICPL_Protmix_10li_1he
Quantitative comparison of ICPL light and heavy labeled probes at an ratio 10 light : 1 heavy
calculated over the triplicates (n=3)with the applications MSQuant, PepQuan, and MASPECTRAS
	MSQuant	PepQuan	MASPECTRAS
	auto	manual	auto	manual
# peptides	20	82	28	39
mean	7.54	7	9.77	9.29
stdev	4.94	2.51	3.96	1.92
relative error	0.655172	0.358571	0.405322	0.206674
ratio: light/heavy
